# Supplementary material for: A Pan-Cancer Study of Epidermal Growth Factor-Like Domains 6/7/8 as Therapeutic Targets in Cancer
Source: Front Genet. 2020 Dec 17;11:598743. doi: 10.3389/fgene.2020.598743 (PMC7773905; doi:10.3389/fgene.2020.598743)
Supplement: Supplementary file 1 [file Data_Sheet_1.zip]

Archive with 4 entries (4 files):
- supplementary figure.pptx
- Supplementary Table 1.xlsx
- Supplementary Table 2.xlsx
- Supplementary Table 3.xlsx
