# Supplementary material for: A Pan-Cancer Study of Epidermal Growth Factor-Like Domains 6/7/8 as Therapeutic Targets in Cancer
Source: Front Genet. 2020 Dec 17;11:598743. doi: 10.3389/fgene.2020.598743 (PMC7773905; doi:10.3389/fgene.2020.598743)
Supplement: Supplementary file 1 [file Data_Sheet_1.zip › Supplementary Table 1.xlsx]

## Sheet: Sheet1
Supplementary table 1 The expression of EGFL6/7/8 in different cancers
ID	EGFL6	EGFL7	EGFL8	Type	CancerType
TCGA-OR-A5JP-01A	0.0604671	4.6411	0.261449	Tumor	ACC
TCGA-OR-A5JG-01A	0	3.60623	0.254825	Tumor	ACC
TCGA-OR-A5LG-01A	0.0408537	3.60581	1.01531	Tumor	ACC
TCGA-OR-A5JR-01A	0.00963415	2.33445	0.407687	Tumor	ACC
TCGA-OR-A5KU-01A	0	3.1329	0.684882	Tumor	ACC
TCGA-OR-A5LS-01A	0.0159561	4.04057	0.314247	Tumor	ACC
TCGA-OR-A5L9-01A	0	3.44806	0.198401	Tumor	ACC
TCGA-OR-A5JQ-01A	0.153593	3.7986	0.194844	Tumor	ACC
TCGA-OR-A5K4-01A	0	2.6917	0.75389	Tumor	ACC
TCGA-OR-A5JL-01A	0.0108022	3.97381	0.265242	Tumor	ACC
TCGA-OR-A5LC-01A	0.050174	4.80152	0.892625	Tumor	ACC
TCGA-OR-A5K2-01A	0	4.30514	0.314075	Tumor	ACC
TCGA-P6-A5OG-01A	2.67003	6.09494	2.07951	Tumor	ACC
TCGA-OR-A5JW-01A	0	3.59435	0.489673	Tumor	ACC
TCGA-OR-A5KO-01A	0	3.04488	0.949728	Tumor	ACC
TCGA-OR-A5J8-01A	1.30026	4.84786	0.485875	Tumor	ACC
TCGA-PA-A5YG-01A	0.0644833	3.73366	0.355346	Tumor	ACC
TCGA-OR-A5KV-01A	0.554377	5.81396	0.499294	Tumor	ACC
TCGA-OR-A5L4-01A	0.0145929	4.47982	0.313466	Tumor	ACC
TCGA-OR-A5KX-01A	0.0760045	4.1911	1.11148	Tumor	ACC
TCGA-OR-A5L8-01A	0	3.25495	0.879886	Tumor	ACC
TCGA-OR-A5JO-01A	0.025123	5.11186	0.742174	Tumor	ACC
TCGA-OR-A5JA-01A	0.106774	3.4579	0.873412	Tumor	ACC
TCGA-OR-A5LO-01A	0.0428892	2.93942	0.483035	Tumor	ACC
TCGA-OR-A5JM-01A	0.0107029	2.17163	0.871469	Tumor	ACC
TCGA-OR-A5JV-01A	0.179443	2.41357	0.255481	Tumor	ACC
TCGA-OR-A5JB-01A	1.59002	4.16793	0.459895	Tumor	ACC
TCGA-OR-A5LA-01A	0.0125721	4.44432	0.334761	Tumor	ACC
TCGA-OR-A5JE-01A	0	4.63155	0.135755	Tumor	ACC
TCGA-OR-A5JZ-01A	0.265885	2.77873	0.652689	Tumor	ACC
TCGA-OR-A5KT-01A	0.0444668	5.94757	0.30277	Tumor	ACC
TCGA-OR-A5KZ-01A	1.20508	4.83843	1.45563	Tumor	ACC
TCGA-OR-A5LJ-01A	0	3.78815	1.1332	Tumor	ACC
TCGA-OR-A5LB-01A	0	3.63418	0.572183	Tumor	ACC
TCGA-OR-A5LT-01A	0.0175754	1.67935	1.01726	Tumor	ACC
TCGA-OR-A5LD-01A	0.0212287	3.89829	1.43847	Tumor	ACC
TCGA-OR-A5J2-01A	0.12644	3.26281	0.241493	Tumor	ACC
TCGA-PK-A5HB-01A	0.019681	3.51806	0.193393	Tumor	ACC
TCGA-OR-A5JS-01A	0.111189	3.70413	1.02101	Tumor	ACC
TCGA-OR-A5K6-01A	0	3.23186	0.806822	Tumor	ACC
TCGA-OR-A5JY-01A	0	3.20783	0.664476	Tumor	ACC
TCGA-OR-A5JT-01A	0.0306242	2.83475	0.569193	Tumor	ACC
TCGA-PK-A5H8-01A	0.0628253	3.45454	1.10505	Tumor	ACC
TCGA-OR-A5JX-01A	0	3.55655	1.44132	Tumor	ACC
TCGA-OR-A5LK-01A	0.0687643	3.55268	1.13602	Tumor	ACC
TCGA-P6-A5OF-01A	0.0582711	3.11557	0.530205	Tumor	ACC
TCGA-OR-A5JI-01A	0.0130446	3.50118	0.581965	Tumor	ACC
TCGA-OR-A5K5-01A	0	4.18724	0.361071	Tumor	ACC
TCGA-OR-A5JC-01A	0.0587239	4.15582	1.27096	Tumor	ACC
TCGA-OR-A5KW-01A	0.437612	2.48894	0.435594	Tumor	ACC
TCGA-OR-A5JJ-01A	0.0109764	3.42712	0.578961	Tumor	ACC
TCGA-OR-A5JD-01A	0.0113126	3.26806	0.666534	Tumor	ACC
TCGA-OR-A5LM-01A	0.285812	3.4589	0.552852	Tumor	ACC
TCGA-PK-A5HA-01A	1.0264	4.14289	0.87028	Tumor	ACC
TCGA-OR-A5JF-01A	0.024288	3.35703	0.602046	Tumor	ACC
TCGA-OR-A5LH-01A	0	3.67476	0.289081	Tumor	ACC
TCGA-OR-A5K1-01A	0.21087	4.46375	0.753937	Tumor	ACC
TCGA-OR-A5LN-01A	0.135305	3.63374	1.2311	Tumor	ACC
TCGA-OR-A5LE-01A	0.0152951	2.81343	0.172762	Tumor	ACC
TCGA-OR-A5L3-01A	0.0264067	3.86138	0.756178	Tumor	ACC
TCGA-OU-A5PI-01A	0.0146872	2.63065	0.327047	Tumor	ACC
TCGA-OR-A5K8-01A	0.0262243	3.47444	0.679966	Tumor	ACC
TCGA-OR-A5K0-01A	0.0843188	2.45591	0.862481	Tumor	ACC
TCGA-OR-A5KY-01A	0.0284923	3.55175	0.66772	Tumor	ACC
TCGA-OR-A5J9-01A	0.0428691	3.9299	0.524054	Tumor	ACC
TCGA-OR-A5J1-01A	0	3.66315	1.18301	Tumor	ACC
TCGA-OR-A5J5-01A	0	5.82222	1.6012	Tumor	ACC
TCGA-OR-A5L6-01A	0.0894464	4.21318	1.19762	Tumor	ACC
TCGA-OR-A5LP-01A	0.182387	3.39614	0.283349	Tumor	ACC
TCGA-OR-A5K9-01A	0	2.47671	0.740301	Tumor	ACC
TCGA-OR-A5J7-01A	0.124441	4.24872	0.571843	Tumor	ACC
TCGA-PK-A5H9-01A	0.0265165	4.42553	1.45445	Tumor	ACC
TCGA-OR-A5LR-01A	0.0171739	3.39756	1.18555	Tumor	ACC
TCGA-OR-A5JK-01A	0.0266271	3.88756	0.62042	Tumor	ACC
TCGA-OR-A5J6-01A	0.0232546	4.93125	0.801971	Tumor	ACC
TCGA-OR-A5LL-01A	0.108167	2.70234	0.389312	Tumor	ACC
TCGA-OR-A5K3-01A	0.0937992	2.60968	0.279551	Tumor	ACC
TCGA-OR-A5J3-01A	0.0244493	2.86454	0.385156	Tumor	ACC
TCGA-OR-A5L5-01A	0.0199621	4.34894	0.862073	Tumor	ACC
TCGA-FD-A3SS-01A	2.271	2.43288	1.61809	Tumor	BLCA
TCGA-FD-A43S-01A	2.45147	5.83738	0.835952	Tumor	BLCA
TCGA-UY-A78K-01A	0.595231	3.27826	0.985273	Tumor	BLCA
TCGA-DK-A2HX-01A	2.56251	3.07485	0.418805	Tumor	BLCA
TCGA-DK-A1A3-01A	1.76302	3.09952	0.16915	Tumor	BLCA
TCGA-GC-A6I3-01A	2.45065	4.2155	0.891862	Tumor	BLCA
TCGA-XF-AAMJ-01A	4.11223	3.83273	1.0245	Tumor	BLCA
TCGA-GC-A6I1-01A	1.9776	2.57159	0.208699	Tumor	BLCA
TCGA-ZF-A9RL-01A	2.08598	1.80558	1.55815	Tumor	BLCA
TCGA-DK-A3IL-01A	0.713082	3.05371	0.730951	Tumor	BLCA
TCGA-E7-A6MF-01A	3.31678	1.93526	1.02562	Tumor	BLCA
TCGA-BT-A20R-01A	3.69795	3.20777	0.617376	Tumor	BLCA
TCGA-H4-A2HQ-01A	3.40138	3.24588	1.30167	Tumor	BLCA
TCGA-GV-A3QH-01A	1.70072	2.91341	0.909537	Tumor	BLCA
TCGA-4Z-AA82-01A	1.19467	3.72139	0.321379	Tumor	BLCA
TCGA-E7-A4XJ-01A	1.30974	3.96959	1.76901	Tumor	BLCA
TCGA-XF-A8HE-01A	2.28885	4.19331	0.484779	Tumor	BLCA
TCGA-XF-A9T0-01A	1.90935	3.0879	1.63438	Tumor	BLCA
TCGA-FD-A5BT-01A	1.60242	5.17976	0.238599	Tumor	BLCA
TCGA-FD-A3SN-01A	0.848288	3.43714	0.405577	Tumor	BLCA
TCGA-G2-AA3C-01A	1.71464	4.67243	0.648455	Tumor	BLCA
TCGA-HQ-A2OE-01A	0.84186	1.27194	0.311707	Tumor	BLCA
TCGA-BL-A3JM-01A	0.168942	2.7649	0.630412	Tumor	BLCA
TCGA-XF-AAN3-01A	2.71729	2.26641	0.44819	Tumor	BLCA
TCGA-FD-A3SR-01A	1.30381	2.40445	0.621284	Tumor	BLCA
TCGA-4Z-AA89-01A	2.22441	1.57722	1.1557	Tumor	BLCA
TCGA-G2-A2EO-01A	3.37199	3.29177	0.369594	Tumor	BLCA
TCGA-ZF-AA5H-01A	3.22581	2.29458	0.582068	Tumor	BLCA
TCGA-BT-A20V-01A	0.7493	2.65081	0.487293	Tumor	BLCA
TCGA-GC-A3WC-01A	1.62284	2.81323	0.467582	Tumor	BLCA
TCGA-GV-A3JV-01A	1.54208	2.8864	0.961937	Tumor	BLCA
TCGA-YF-AA3M-01A	2.45267	1.78295	1.02588	Tumor	BLCA
TCGA-FD-A3B5-01A	1.53668	2.62926	0.493761	Tumor	BLCA
TCGA-BT-A20Q-11A	2.44887	3.12917	0.41875	Normal	BLCA
TCGA-CF-A47V-01A	2.27426	3.90106	1.59088	Tumor	BLCA
TCGA-GU-A42P-01A	1.2088	2.793	2.36629	Tumor	BLCA
TCGA-BT-A20T-01A	1.73445	2.81812	0.543627	Tumor	BLCA
TCGA-GC-A3BM-11A	1.59371	3.57055	0.974006	Normal	BLCA
TCGA-XF-AAN0-01A	1.82028	2.63668	0.635615	Tumor	BLCA
TCGA-E7-A7DV-01A	2.70437	3.04833	0.69121	Tumor	BLCA
TCGA-GV-A40E-01A	2.07571	3.59095	0.868919	Tumor	BLCA
TCGA-FJ-A3Z9-01A	0.703887	3.69452	2.72679	Tumor	BLCA
TCGA-XF-A9ST-01A	1.6803	5.88876	1.09791	Tumor	BLCA
TCGA-FJ-A3ZF-01A	0.5988	2.98143	0.834238	Tumor	BLCA
TCGA-K4-A3WV-11A	1.7736	4.16991	0.983064	Normal	BLCA
TCGA-YC-A89H-01A	2.17398	4.07391	0.878062	Tumor	BLCA
TCGA-CF-A9FM-01A	1.64481	2.23788	0.794721	Tumor	BLCA
TCGA-DK-A1AD-01A	4.35378	1.84101	0.578691	Tumor	BLCA
TCGA-G2-A2EK-01A	3.56369	2.74723	0.897443	Tumor	BLCA
TCGA-E5-A2PC-01A	1.41991	1.82479	0.482426	Tumor	BLCA
TCGA-C4-A0F1-01A	1.3246	2.02606	0.0792591	Tumor	BLCA
TCGA-FD-A43N-01A	2.93269	3.43077	2.15825	Tumor	BLCA
TCGA-BL-A13J-01A	1.5699	1.95763	0.57094	Tumor	BLCA
TCGA-FD-A3SO-01A	2.11131	3.02156	0.419401	Tumor	BLCA
TCGA-XF-A8HD-01A	2.67733	4.01026	1.27477	Tumor	BLCA
TCGA-BT-A20X-01A	2.25323	3.46355	0.232797	Tumor	BLCA
TCGA-ZF-AA52-01A	2.31782	3.66962	0.664874	Tumor	BLCA
TCGA-DK-AA76-01A	1.1968	2.78944	1.0979	Tumor	BLCA
TCGA-GV-A3JW-01A	2.46751	2.57586	1.54141	Tumor	BLCA
TCGA-FD-A3N6-01A	1.14874	2.76205	0.554843	Tumor	BLCA
TCGA-BT-A2LA-11A	1.39002	2.79447	0.379738	Normal	BLCA
TCGA-CU-A5W6-01A	1.8624	3.17129	0.57541	Tumor	BLCA
TCGA-DK-A2I4-01A	2.09848	3.17018	0.390039	Tumor	BLCA
TCGA-DK-AA6M-01A	2.03365	3.58258	0.735943	Tumor	BLCA
TCGA-4Z-AA7Y-01A	1.55258	2.09422	0.566348	Tumor	BLCA
TCGA-DK-A3WY-01A	1.32185	4.07736	0.205405	Tumor	BLCA
TCGA-E7-A3X6-01A	2.66702	2.35109	0.505696	Tumor	BLCA
TCGA-K4-A3WV-01A	3.1571	4.16787	0.703916	Tumor	BLCA
TCGA-DK-A3IQ-01A	2.7572	3.14916	0.751964	Tumor	BLCA
TCGA-ZF-AA56-01A	1.97367	3.85612	0.332302	Tumor	BLCA
TCGA-CU-A3QU-01A	0.571189	2.12145	0.488132	Tumor	BLCA
TCGA-FD-A6TI-01A	1.84394	2.30621	0.679222	Tumor	BLCA
TCGA-XF-A9T3-01A	1.96329	3.99496	1.25311	Tumor	BLCA
TCGA-FD-A3B3-01A	4.09602	3.04126	0.620818	Tumor	BLCA
TCGA-BT-A20U-11A	1.78233	2.87338	0.86934	Normal	BLCA
TCGA-YF-AA3L-01A	0.846387	4.42367	0.911464	Tumor	BLCA
TCGA-K4-A54R-11A	1.54383	2.59349	1.58772	Normal	BLCA
TCGA-SY-A9G0-01A	2.83158	4.35507	1.15451	Tumor	BLCA
TCGA-ZF-A9R2-01A	2.99644	1.91808	1.12318	Tumor	BLCA
TCGA-GU-AATQ-01A	1.91203	3.19695	0.595856	Tumor	BLCA
TCGA-FD-A5C1-01A	2.45402	3.38456	0.496741	Tumor	BLCA
TCGA-DK-A2I1-01A	3.71015	3.76837	0.461515	Tumor	BLCA
TCGA-CF-A5U8-01A	3.18838	2.51329	1.42589	Tumor	BLCA
TCGA-UY-A9PB-01A	3.65486	2.465	0.714368	Tumor	BLCA
TCGA-DK-A3X1-01A	1.5804	4.11631	0.55869	Tumor	BLCA
TCGA-DK-A1AC-01A	2.25309	1.49577	0.29328	Tumor	BLCA
TCGA-FD-A62N-01A	3.45141	3.81576	0.250096	Tumor	BLCA
TCGA-DK-AA75-01A	0.957939	3.2151	0.840777	Tumor	BLCA
TCGA-XF-A9SL-01A	2.01816	5.34291	1.21345	Tumor	BLCA
TCGA-XF-A9T4-01A	2.08403	2.41679	0.411452	Tumor	BLCA
TCGA-XF-AAN2-01A	1.31854	1.9893	1.16109	Tumor	BLCA
TCGA-BT-A2LD-01A	0.706863	3.18945	0.578119	Tumor	BLCA
TCGA-BT-A20N-11A	3.30361	2.95298	0.326035	Normal	BLCA
TCGA-ZF-A9R1-01A	2.36347	2.14946	0.585341	Tumor	BLCA
TCGA-ZF-A9R9-01A	1.59489	3.36777	0.994835	Tumor	BLCA
TCGA-DK-A6AV-01A	2.33937	4.02432	0.348972	Tumor	BLCA
TCGA-XF-AAMY-01A	1.14164	5.28924	1.70706	Tumor	BLCA
TCGA-GU-A763-01A	2.33904	1.87605	1.13624	Tumor	BLCA
TCGA-FD-A3B7-01A	2.06075	4.22583	0.303827	Tumor	BLCA
TCGA-FD-A3NA-01A	1.97209	2.12275	0.431032	Tumor	BLCA
TCGA-CF-A47T-01A	2.9647	2.90222	1.66059	Tumor	BLCA
TCGA-CU-A0YN-11A	3.05091	3.26914	0.274607	Normal	BLCA
TCGA-BT-A0S7-01A	0.518327	3.70542	0.135249	Tumor	BLCA
TCGA-GC-A3BM-01A	2.31426	2.04265	0.635909	Tumor	BLCA
TCGA-GD-A3OP-01A	2.30366	4.10159	0.868375	Tumor	BLCA
TCGA-SY-A9G5-01A	3.29054	2.83612	0.564546	Tumor	BLCA
TCGA-KQ-A41S-01A	3.29717	3.08403	0.83323	Tumor	BLCA
TCGA-4Z-AA7M-01A	0.459331	3.30829	1.59995	Tumor	BLCA
TCGA-FD-A3SJ-01A	1.55621	3.88501	0.458722	Tumor	BLCA
TCGA-E7-A677-01A	1.77996	2.89657	1.33378	Tumor	BLCA
TCGA-UY-A8OD-01A	1.08032	4.40686	0.9451	Tumor	BLCA
TCGA-DK-AA6L-01A	1.44842	2.47656	0.88336	Tumor	BLCA
TCGA-GD-A2C5-01A	3.00531	3.19513	1.04554	Tumor	BLCA
TCGA-K4-A4AC-01A	0.513713	2.21789	0.700062	Tumor	BLCA
TCGA-FD-A62O-01A	1.60734	2.37555	1.26188	Tumor	BLCA
TCGA-BT-A2LB-01A	1.96453	2.81599	0.419951	Tumor	BLCA
TCGA-FD-A3N5-01A	1.87491	2.02731	0.785501	Tumor	BLCA
TCGA-G2-A3VY-01A	0.784455	3.54498	0.765801	Tumor	BLCA
TCGA-DK-A1AA-01A	1.79076	2.0612	0.480444	Tumor	BLCA
TCGA-XF-A9SY-01A	4.33211	2.45361	0.459168	Tumor	BLCA
TCGA-DK-AA6Q-01A	1.78161	3.9078	0.629132	Tumor	BLCA
TCGA-G2-A2EL-01A	1.20038	1.19205	0.539044	Tumor	BLCA
TCGA-E7-A6ME-01A	1.86225	2.64029	0.710297	Tumor	BLCA
TCGA-HQ-A2OF-01A	0.444218	1.56612	0.33032	Tumor	BLCA
TCGA-FD-A6TF-01A	2.30722	4.48693	1.32008	Tumor	BLCA
TCGA-FD-A3SP-01A	3.62495	3.43812	0.542694	Tumor	BLCA
TCGA-BT-A20P-01A	1.51574	2.20138	1.29234	Tumor	BLCA
TCGA-GV-A40G-01A	1.75008	3.56334	1.49392	Tumor	BLCA
TCGA-CF-A47S-01A	1.77889	2.94808	1.01131	Tumor	BLCA
TCGA-XF-A9T2-01A	0.06919	4.04744	0.82012	Tumor	BLCA
TCGA-CF-A9FH-01A	2.55676	2.71822	1.35143	Tumor	BLCA
TCGA-ZF-AA4X-01A	2.78395	1.62978	1.59274	Tumor	BLCA
TCGA-XF-AAMQ-01A	5.1724	1.86959	0.487669	Tumor	BLCA
TCGA-CF-A3MH-01A	1.97368	2.55672	1.18856	Tumor	BLCA
TCGA-DK-AA6W-01A	0.886362	2.39868	1.52595	Tumor	BLCA
TCGA-KQ-A41O-01A	0.409991	2.00409	1.71342	Tumor	BLCA
TCGA-FJ-A3Z7-01A	4.07282	4.8226	1.2073	Tumor	BLCA
TCGA-S5-AA26-01A	1.86603	2.48944	1.91397	Tumor	BLCA
TCGA-FD-A3B4-01A	2.46985	3.35828	0.480037	Tumor	BLCA
TCGA-GC-A3OO-01A	3.10149	3.61403	0.700582	Tumor	BLCA
TCGA-XF-A9SP-01A	2.7947	4.69525	0.895988	Tumor	BLCA
TCGA-FD-A3SL-01A	4.37793	3.98171	0.449342	Tumor	BLCA
TCGA-FD-A6TB-01A	1.86739	3.58121	0.744957	Tumor	BLCA
TCGA-FD-A6TA-01A	1.98166	2.65761	0.62567	Tumor	BLCA
TCGA-XF-A8HB-01A	2.72182	1.62327	0.709257	Tumor	BLCA
TCGA-UY-A8OB-01A	0.96444	0.913881	0.711851	Tumor	BLCA
TCGA-GU-A767-01A	2.34627	5.0431	1.03134	Tumor	BLCA
TCGA-FD-A43U-01A	2.80581	5.40648	0.51172	Tumor	BLCA
TCGA-DK-AA6T-01A	0.915368	3.00896	0.699789	Tumor	BLCA
TCGA-5N-A9KI-01A	0.588128	2.9028	0.455926	Tumor	BLCA
TCGA-XF-A8HF-01A	2.46654	3.66208	1.26425	Tumor	BLCA
TCGA-UY-A78L-01A	1.9707	2.61532	1.06744	Tumor	BLCA
TCGA-FD-A5C0-01A	1.3372	2.4214	0.338859	Tumor	BLCA
TCGA-UY-A9PE-01A	2.06226	2.99297	1.2364	Tumor	BLCA
TCGA-K4-A6FZ-01A	1.30667	2.7438	0.509126	Tumor	BLCA
TCGA-DK-A3IK-01A	1.45013	3.1785	1.32049	Tumor	BLCA
TCGA-LC-A66R-01A	3.75015	3.00683	0.824468	Tumor	BLCA
TCGA-GU-A762-01A	1.77356	3.13431	0.509152	Tumor	BLCA
TCGA-BT-A2LB-11A	1.95342	3.91344	0.478957	Normal	BLCA
TCGA-4Z-AA7O-01A	2.11999	2.30847	0.829576	Tumor	BLCA
TCGA-DK-A6B5-01A	4.14333	4.95529	0.447584	Tumor	BLCA
TCGA-C4-A0F0-01A	1.44986	2.66941	0.0467221	Tumor	BLCA
TCGA-UY-A78N-01A	2.38865	3.02588	1.59976	Tumor	BLCA
TCGA-G2-AA3F-01A	2.55095	3.74371	1.39461	Tumor	BLCA
TCGA-ZF-AA53-01A	1.87711	3.04512	0.228425	Tumor	BLCA
TCGA-LT-A8JT-01A	1.82589	1.87352	1.13674	Tumor	BLCA
TCGA-XF-A8HI-01A	2.59516	2.89289	1.06244	Tumor	BLCA
TCGA-FJ-A3ZE-01A	1.63234	3.54954	1.69796	Tumor	BLCA
TCGA-FD-A3SM-01A	1.42932	3.11456	0.293363	Tumor	BLCA
TCGA-DK-AA6X-01A	2.68622	3.42101	1.27127	Tumor	BLCA
TCGA-XF-A9SJ-01A	0.549085	4.76813	0.612525	Tumor	BLCA
TCGA-CF-A7I0-01A	1.94565	3.7222	1.64815	Tumor	BLCA
TCGA-GD-A3OQ-01A	1.97305	1.8171	0.333369	Tumor	BLCA
TCGA-CU-A0YO-01A	3.03213	2.71155	0.220179	Tumor	BLCA
TCGA-DK-AA71-01A	1.37658	2.58946	0.552923	Tumor	BLCA
TCGA-CF-A9FL-01A	1.43205	3.36448	0.436546	Tumor	BLCA
TCGA-ZF-AA5N-01A	0.784558	4.55611	2.06841	Tumor	BLCA
TCGA-UY-A9PF-01A	3.74903	2.25183	1.7207	Tumor	BLCA
TCGA-UY-A78P-01A	1.52517	4.06981	0.403142	Tumor	BLCA
TCGA-CF-A1HR-01A	2.8588	3.22064	0.861286	Tumor	BLCA
TCGA-DK-A3IN-01A	1.83634	4.41097	0.642185	Tumor	BLCA
TCGA-UY-A9PH-01A	2.38502	3.59021	1.48766	Tumor	BLCA
TCGA-GD-A76B-01A	2.78981	3.49258	0.859466	Tumor	BLCA
TCGA-ZF-AA58-01A	3.01875	3.10679	0.654421	Tumor	BLCA
TCGA-ZF-AA4V-01A	3.20627	2.09708	0.600233	Tumor	BLCA
TCGA-DK-AA6R-01A	2.67477	1.83774	0.459751	Tumor	BLCA
TCGA-FT-A61P-01A	1.11739	3.7153	0.769578	Tumor	BLCA
TCGA-2F-A9KQ-01A	2.68126	3.27739	0.79049	Tumor	BLCA
TCGA-K4-A54R-01A	4.5798	2.43783	1.3038	Tumor	BLCA
TCGA-FD-A62S-01A	2.76095	3.09952	0.305028	Tumor	BLCA
TCGA-ZF-A9R3-01A	1.74912	2.09603	0.955736	Tumor	BLCA
TCGA-BT-A42F-01A	2.43557	4.15193	0.279311	Tumor	BLCA
TCGA-K4-A83P-01A	2.0517	5.00266	0.528942	Tumor	BLCA
TCGA-K4-A5RJ-01A	1.62477	3.40783	0.691133	Tumor	BLCA
TCGA-XF-A9SX-01A	2.85293	3.37433	0.778496	Tumor	BLCA
TCGA-KQ-A41N-01A	1.87402	3.79838	1.99175	Tumor	BLCA
TCGA-DK-A1AE-01A	2.43245	2.43083	0.616394	Tumor	BLCA
TCGA-DK-A3WX-01A	1.49891	3.31302	0.803277	Tumor	BLCA
TCGA-DK-A3WW-01A	0.822284	2.13143	0.399437	Tumor	BLCA
TCGA-XF-A9SK-01A	2.49471	2.4163	0.956123	Tumor	BLCA
TCGA-KQ-A41R-01A	0.922074	4.18055	1.1206	Tumor	BLCA
TCGA-CF-A3MG-01A	0.715569	2.48523	0.364982	Tumor	BLCA
TCGA-CU-A0YR-01A	3.53881	3.87987	0.982879	Tumor	BLCA
TCGA-UY-A78M-01A	1.57692	4.99663	0.47655	Tumor	BLCA
TCGA-CF-A5UA-01A	2.56741	4.07835	1.15142	Tumor	BLCA
TCGA-ZF-A9RN-01A	0.864302	2.20447	0.111981	Tumor	BLCA
TCGA-4Z-AA81-01A	1.33452	3.1522	0.52273	Tumor	BLCA
TCGA-E7-A8O8-01A	1.11259	3.06361	1.50072	Tumor	BLCA
TCGA-BL-A0C8-01B	0.626575	4.0981	1.59203	Tumor	BLCA
TCGA-GC-A3RB-01A	1.77041	3.53946	0.859934	Tumor	BLCA
TCGA-BT-A20O-01A	0.952077	3.39572	0.454142	Tumor	BLCA
TCGA-G2-A2ES-01A	2.82845	2.75844	0.305453	Tumor	BLCA
TCGA-DK-AA6P-01A	2.24821	3.18125	0.635507	Tumor	BLCA
TCGA-FD-A43P-01A	2.582	2.69878	0.309613	Tumor	BLCA
TCGA-2F-A9KT-01A	0.821237	5.41568	1.69817	Tumor	BLCA
TCGA-CF-A9FF-01A	1.49475	3.87587	0.97969	Tumor	BLCA
TCGA-UY-A9PA-01A	0.964012	1.47111	0.682372	Tumor	BLCA
TCGA-E7-A7DU-01A	2.39216	2.92639	1.38084	Tumor	BLCA
TCGA-2F-A9KW-01A	1.19973	4.31836	1.45699	Tumor	BLCA
TCGA-4Z-AA87-01A	1.53276	2.0887	0.893213	Tumor	BLCA
TCGA-GU-A42Q-01A	0.822783	3.1202	0.453301	Tumor	BLCA
TCGA-E7-A97P-01A	3.07247	3.10782	0.454948	Tumor	BLCA
TCGA-XF-AAMG-01A	3.72346	4.58522	0.749507	Tumor	BLCA
TCGA-BT-A3PH-01A	2.35858	3.85173	1.37245	Tumor	BLCA
TCGA-ZF-AA4R-01A	2.14398	2.46868	0.657748	Tumor	BLCA
TCGA-ZF-AA5P-01A	2.21968	4.59991	0.846929	Tumor	BLCA
TCGA-DK-A3X2-01A	2.72547	2.47236	0.270565	Tumor	BLCA
TCGA-YC-A8S6-01A	3.41913	4.83641	1.28632	Tumor	BLCA
TCGA-K4-A4AB-01B	3.16104	2.93402	0.459131	Tumor	BLCA
TCGA-GC-A3RC-01A	1.5823	1.63572	0.116704	Tumor	BLCA
TCGA-BL-A0C8-01A	0.993093	3.87081	0.929315	Tumor	BLCA
TCGA-GU-AATP-01A	4.01401	3.711	1.19548	Tumor	BLCA
TCGA-CF-A1HS-01A	1.4793	2.17957	0.248218	Tumor	BLCA
TCGA-ZF-AA4U-01A	1.62676	2.22097	1.13227	Tumor	BLCA
TCGA-GV-A3QF-01A	2.28342	2.9771	0.607481	Tumor	BLCA
TCGA-GC-A4ZW-01A	1.32707	1.85017	0.718811	Tumor	BLCA
TCGA-ZF-A9RD-01A	1.80089	2.69565	0.398745	Tumor	BLCA
TCGA-GU-A766-01A	5.28524	3.86413	0.693579	Tumor	BLCA
TCGA-G2-A2EF-01A	1.76063	1.53814	1.04013	Tumor	BLCA
TCGA-FD-A5BY-01A	3.72533	2.67425	0.520366	Tumor	BLCA
TCGA-CF-A8HX-01A	2.69895	2.73388	1.32064	Tumor	BLCA
TCGA-GV-A6ZA-01A	3.18807	2.98638	1.94297	Tumor	BLCA
TCGA-DK-A1A5-01A	2.48443	2.00193	0.408965	Tumor	BLCA
TCGA-4Z-AA7N-01A	2.04669	3.80081	1.48202	Tumor	BLCA
TCGA-GC-A3RD-01A	1.2022	2.51954	1.06354	Tumor	BLCA
TCGA-G2-A3IE-01A	2.06731	2.14744	1.48171	Tumor	BLCA
TCGA-FD-A5BZ-01A	2.83532	3.6673	0.959897	Tumor	BLCA
TCGA-BT-A3PJ-01A	1.24266	2.35093	0.37713	Tumor	BLCA
TCGA-CU-A72E-01A	2.22477	2.63635	0.400477	Tumor	BLCA
TCGA-ZF-A9RM-01A	1.06297	1.58441	1.4307	Tumor	BLCA
TCGA-FD-A6TH-01A	1.86551	4.7736	1.54636	Tumor	BLCA
TCGA-GD-A3OS-01A	4.25175	3.44617	0.996891	Tumor	BLCA
TCGA-DK-A3IS-01A	0.534928	2.76258	0.616778	Tumor	BLCA
TCGA-K4-A3WS-01A	3.22173	3.70811	0.851903	Tumor	BLCA
TCGA-GD-A2C5-11A	2.15576	3.54448	0.463674	Normal	BLCA
TCGA-4Z-AA7R-01A	3.10329	2.45337	0.410467	Tumor	BLCA
TCGA-DK-A6B1-01A	1.7423	3.41447	0.56087	Tumor	BLCA
TCGA-GV-A3QI-01A	2.20138	3.82283	0.409278	Tumor	BLCA
TCGA-DK-A6AW-01A	0.757004	3.73313	1.41987	Tumor	BLCA
TCGA-BT-A20W-01A	1.93371	3.98531	1.14528	Tumor	BLCA
TCGA-DK-A3IU-01A	3.18414	2.86145	0.430262	Tumor	BLCA
TCGA-K4-A5RI-11A	2.69045	5.40389	0.803281	Normal	BLCA
TCGA-GC-A3YS-01A	1.67166	3.17162	1.03338	Tumor	BLCA
TCGA-4Z-AA7Q-01A	2.07575	3.12289	0.570394	Tumor	BLCA
TCGA-LT-A5Z6-01A	1.55963	2.69316	2.85821	Tumor	BLCA
TCGA-GC-A3I6-01A	3.38974	1.73832	0.646387	Tumor	BLCA
TCGA-E7-A5KF-01A	2.39694	2.38041	0.47282	Tumor	BLCA
TCGA-DK-A3IM-01A	0.745211	3.35534	0.412081	Tumor	BLCA
TCGA-CF-A47X-01A	1.42154	2.37652	1.15465	Tumor	BLCA
TCGA-BT-A2LA-01A	2.64558	4.60612	0.774753	Tumor	BLCA
TCGA-GV-A3QK-01B	2.25872	2.34133	1.40419	Tumor	BLCA
TCGA-FD-A6TD-01A	1.52226	3.567	0.788261	Tumor	BLCA
TCGA-XF-AAMX-01A	0.934015	6.25857	1.06683	Tumor	BLCA
TCGA-ZF-A9R5-01A	2.08064	1.98857	2.02466	Tumor	BLCA
TCGA-XF-A8HC-01A	0.447732	2.46262	1.573	Tumor	BLCA
TCGA-ZF-A9RF-01A	0.809428	2.1911	1.03529	Tumor	BLCA
TCGA-H4-A2HO-01A	1.40439	3.76796	0.802322	Tumor	BLCA
TCGA-BT-A42E-01A	2.63031	4.25913	0.577346	Tumor	BLCA
TCGA-FD-A5BU-01A	1.8871	2.94678	0.46162	Tumor	BLCA
TCGA-XF-A9T6-01A	0.824413	3.19266	0.655373	Tumor	BLCA
TCGA-ZF-AA4T-01A	0.682922	2.18032	1.0433	Tumor	BLCA
TCGA-FD-A3B6-01A	2.46273	2.61258	0.27254	Tumor	BLCA
TCGA-4Z-AA80-01A	2.02299	1.67234	0.946497	Tumor	BLCA
TCGA-GC-A6I3-11A	3.00729	6.94588	0.723719	Normal	BLCA
TCGA-XF-A9SW-01A	1.93761	4.59243	0.967161	Tumor	BLCA
TCGA-E7-A5KE-01A	1.55123	3.88349	1.39297	Tumor	BLCA
TCGA-DK-AA6S-01A	2.26653	3.12826	0.761064	Tumor	BLCA
TCGA-FD-A5BR-01A	2.2846	3.2309	1.16812	Tumor	BLCA
TCGA-FD-A6TC-01A	2.30031	2.64068	0.491563	Tumor	BLCA
TCGA-XF-AAN1-01A	1.84722	3.06223	1.48368	Tumor	BLCA
TCGA-DK-A3IV-01A	1.45814	1.64531	1.0323	Tumor	BLCA
TCGA-PQ-A6FN-01A	1.18253	4.98315	0.448746	Tumor	BLCA
TCGA-K4-A5RI-01A	2.13018	2.06981	0.521283	Tumor	BLCA
TCGA-ZF-A9R7-01A	2.24616	3.28056	1.93749	Tumor	BLCA
TCGA-XF-A9SM-01A	2.65003	3.13845	0.596723	Tumor	BLCA
TCGA-BL-A13J-11A	2.47391	3.20943	0.413379	Normal	BLCA
TCGA-FD-A6TE-01A	0.996066	1.48825	1.20628	Tumor	BLCA
TCGA-XF-AAME-01A	3.32262	5.09751	0.941041	Tumor	BLCA
TCGA-BT-A42C-01A	1.95306	2.31062	1.05152	Tumor	BLCA
TCGA-CF-A47Y-01A	1.36591	3.22415	1.19692	Tumor	BLCA
TCGA-E7-A519-01A	2.66541	5.19531	0.340713	Tumor	BLCA
TCGA-FD-A43Y-01A	1.70833	4.52674	0.501337	Tumor	BLCA
TCGA-BL-A5ZZ-01A	1.73706	4.93128	0.739456	Tumor	BLCA
TCGA-CF-A3MF-01A	0.422165	3.58574	1.31292	Tumor	BLCA
TCGA-FD-A3B8-01A	2.72779	3.57295	0.253948	Tumor	BLCA
TCGA-BL-A13I-01B	1.39139	3.66634	0.827839	Tumor	BLCA
TCGA-DK-A1A7-01A	1.1207	3.86636	1.00604	Tumor	BLCA
TCGA-DK-A1A6-01A	2.53664	3.08982	0.111061	Tumor	BLCA
TCGA-DK-A6B2-01A	1.99809	4.10758	0.971495	Tumor	BLCA
TCGA-DK-AA74-01A	2.31438	5.0935	0.276196	Tumor	BLCA
TCGA-ZF-AA4N-01A	1.26951	2.88502	0.795749	Tumor	BLCA
TCGA-BT-A0YX-01A	3.30422	3.64366	0.284916	Tumor	BLCA
TCGA-R3-A69X-01A	1.48479	3.60682	0.281623	Tumor	BLCA
TCGA-XF-AAMW-01A	2.21828	2.22105	0.385321	Tumor	BLCA
TCGA-C4-A0EZ-01A	2.36216	3.52661	1.0175	Tumor	BLCA
TCGA-E7-A678-01A	1.05039	2.60193	1.21639	Tumor	BLCA
TCGA-G2-A3IB-01A	0.289916	2.63862	0.600797	Tumor	BLCA
TCGA-BL-A13J-01B	1.27065	2.58921	1.1318	Tumor	BLCA
TCGA-DK-A3IT-01A	1.15063	4.36277	0.779433	Tumor	BLCA
TCGA-MV-A51V-01A	1.82202	3.26968	0.667106	Tumor	BLCA
TCGA-UY-A78O-01A	1.70816	3.36167	1.47606	Tumor	BLCA
TCGA-FD-A6TK-01A	2.57935	4.22426	0.72315	Tumor	BLCA
TCGA-4Z-AA83-01A	2.33877	3.99857	1.27478	Tumor	BLCA
TCGA-DK-A2I6-01A	1.24088	3.2877	0.465649	Tumor	BLCA
TCGA-XF-AAN4-01A	2.44962	4.87115	0.898957	Tumor	BLCA
TCGA-GD-A3OP-11A	2.87098	4.68243	0.785002	Normal	BLCA
TCGA-BT-A20R-11A	2.10966	3.60237	0.287898	Normal	BLCA
TCGA-CF-A27C-01A	2.12785	1.64348	1.04716	Tumor	BLCA
TCGA-5N-A9KM-01A	2.1411	1.86678	0.430563	Tumor	BLCA
TCGA-BT-A20U-01A	2.14404	2.29716	0.312799	Tumor	BLCA
TCGA-YC-A9TC-01A	2.25117	2.9203	0.955241	Tumor	BLCA
TCGA-E7-A6MD-01A	1.95066	3.377	0.484973	Tumor	BLCA
TCGA-K4-A5RH-01A	2.84786	3.15363	0.830831	Tumor	BLCA
TCGA-XF-AAMH-01A	0.532712	5.07782	0.651859	Tumor	BLCA
TCGA-DK-A1AB-01A	3.06174	1.75772	0.119668	Tumor	BLCA
TCGA-E5-A4TZ-01A	1.30308	1.91327	0.812661	Tumor	BLCA
TCGA-FD-A43X-01A	0.789011	3.008	1.44809	Tumor	BLCA
TCGA-XF-A9SU-01A	1.58547	4.7336	0.458259	Tumor	BLCA
TCGA-BT-A20N-01A	1.70097	3.11654	0.820944	Tumor	BLCA
TCGA-BT-A20J-01A	0.793423	2.36689	0.362659	Tumor	BLCA
TCGA-E7-A4IJ-01A	2.79312	3.53089	0.654544	Tumor	BLCA
TCGA-CF-A47W-01A	1.17179	4.08684	1.37715	Tumor	BLCA
TCGA-XF-A9SV-01A	1.51768	2.82214	0.599997	Tumor	BLCA
TCGA-K4-AAQO-01A	1.59581	3.58948	1.12516	Tumor	BLCA
TCGA-CU-A3YL-01A	1.5256	4.07864	1.54396	Tumor	BLCA
TCGA-DK-A2I2-01A	2.29743	3.16703	0.247193	Tumor	BLCA
TCGA-4Z-AA84-01A	0.941175	5.26192	0.964262	Tumor	BLCA
TCGA-DK-A1AF-01A	2.92036	4.73325	0.525044	Tumor	BLCA
TCGA-E5-A4U1-01A	1.45207	4.7194	2.63868	Tumor	BLCA
TCGA-BT-A20Q-01A	3.09569	2.02674	0.506697	Tumor	BLCA
TCGA-ZF-A9R4-01A	4.87832	2.28994	0.917951	Tumor	BLCA
TCGA-KQ-A41Q-01A	1.08324	2.13476	0.88229	Tumor	BLCA
TCGA-E7-A8O7-01A	2.34725	2.5839	1.0211	Tumor	BLCA
TCGA-ZF-AA4W-01A	0.486904	5.24957	0.600418	Tumor	BLCA
TCGA-XF-AAN7-01A	1.10103	4.18099	0.922119	Tumor	BLCA
TCGA-XF-A8HH-01A	1.83705	3.55378	1.02991	Tumor	BLCA
TCGA-FD-A5BX-01A	0.533508	5.15454	0.203524	Tumor	BLCA
TCGA-ZF-A9RE-01A	3.60488	1.80267	0.453431	Tumor	BLCA
TCGA-FT-A3EE-01A	1.17033	3.21533	0.779891	Tumor	BLCA
TCGA-XF-A9T5-01A	2.08096	5.07423	0.634579	Tumor	BLCA
TCGA-XF-AAML-01A	1.21569	1.58271	1.64216	Tumor	BLCA
TCGA-BT-A3PK-01A	4.15592	4.2881	0.311073	Tumor	BLCA
TCGA-CF-A3MI-01A	2.12258	3.746	1.54721	Tumor	BLCA
TCGA-E7-A541-01A	3.47629	4.6727	1.5386	Tumor	BLCA
TCGA-ZF-AA54-01A	1.35396	3.48424	0.502917	Tumor	BLCA
TCGA-CU-A0YR-11A	1.51927	5.19848	0.583767	Normal	BLCA
TCGA-XF-AAMZ-01A	1.03654	3.49425	1.01105	Tumor	BLCA
TCGA-CF-A8HY-01A	0.540857	3.23238	0.501287	Tumor	BLCA
TCGA-GV-A3QG-01A	1.95024	4.43382	1.43083	Tumor	BLCA
TCGA-DK-A6B6-01A	1.6503	1.46027	1.19204	Tumor	BLCA
TCGA-DK-A6B0-01A	2.46722	3.20604	0.781486	Tumor	BLCA
TCGA-E7-A97Q-01A	1.45864	3.38473	1.33863	Tumor	BLCA
TCGA-2F-A9KP-01A	0.898189	3.51331	1.21848	Tumor	BLCA
TCGA-FD-A62P-01A	2.71042	3.94982	0.519958	Tumor	BLCA
TCGA-XF-A8HG-01A	0.249202	1.49332	2.25899	Tumor	BLCA
TCGA-4Z-AA86-01A	3.56164	2.22217	0.552448	Tumor	BLCA
TCGA-GD-A6C6-01A	1.53996	5.95331	0.309771	Tumor	BLCA
TCGA-G2-A2EJ-01A	2.89361	2.40937	0.196166	Tumor	BLCA
TCGA-UY-A9PD-01A	4.11838	3.61711	0.657905	Tumor	BLCA
TCGA-S5-A6DX-01A	1.60287	5.58804	0.286141	Tumor	BLCA
TCGA-FD-A3SQ-01A	2.93541	3.03592	0.695858	Tumor	BLCA
TCGA-DK-AA77-01A	2.30904	3.14074	0.746265	Tumor	BLCA
TCGA-BL-A13I-01A	1.10559	5.28205	0.64696	Tumor	BLCA
TCGA-K4-A6MB-01A	2.12703	2.72223	1.73709	Tumor	BLCA
TCGA-ZF-AA51-01A	2.71861	3.07453	0.75153	Tumor	BLCA
TCGA-E7-A7PW-01A	2.36256	2.46363	0.899446	Tumor	BLCA
TCGA-E7-A85H-01A	2.09871	3.71534	0.427835	Tumor	BLCA
TCGA-GC-A3WC-11A	1.70637	4.81286	0.817416	Normal	BLCA
TCGA-XF-AAMR-01A	2.99672	3.20787	0.789372	Tumor	BLCA
TCGA-FD-A6TG-01A	1.0116	4.2607	0.487085	Tumor	BLCA
TCGA-2F-A9KO-01A	2.28356	1.83674	1.20962	Tumor	BLCA
TCGA-HQ-A5ND-01A	1.61345	2.97904	0.355873	Tumor	BLCA
TCGA-G2-AA3B-01A	3.92663	2.81227	0.604558	Tumor	BLCA
TCGA-PQ-A6FI-01A	0.620321	2.6893	0.665957	Tumor	BLCA
TCGA-C4-A0F7-01A	1.7122	1.95471	0.620422	Tumor	BLCA
TCGA-FD-A5BS-01A	2.4182	4.49552	0.537147	Tumor	BLCA
TCGA-GV-A3JX-01A	1.56565	2.03899	0.584015	Tumor	BLCA
TCGA-XF-AAMT-01A	2.65674	3.54413	0.586228	Tumor	BLCA
TCGA-XF-A9T8-01A	0.898519	2.88177	0.461518	Tumor	BLCA
TCGA-BT-A20W-11A	2.76884	4.19003	0.344255	Normal	BLCA
TCGA-4Z-AA7S-01A	1.5367	2.65948	1.20109	Tumor	BLCA
TCGA-XF-A9SH-01A	1.96736	3.12982	1.55089	Tumor	BLCA
TCGA-DK-A1AG-01A	2.65977	2.56703	1.34874	Tumor	BLCA
TCGA-GD-A3OQ-11A	1.83241	3.23088	0.900277	Normal	BLCA
TCGA-2F-A9KR-01A	1.59096	2.60316	1.57341	Tumor	BLCA
TCGA-DK-AA6U-01A	1.25223	2.61973	0.754764	Tumor	BLCA
TCGA-C4-A0F6-01A	2.21642	3.31461	0.386995	Tumor	BLCA
TCGA-K4-A3WU-01B	0.627362	4.96322	0.978763	Tumor	BLCA
TCGA-CU-A0YN-01A	2.57534	2.50652	0.325833	Tumor	BLCA
TCGA-FJ-A871-01A	0.321403	4.79589	1.1458	Tumor	BLCA
TCGA-G2-A2EC-01A	2.77425	2.40313	0.961624	Tumor	BLCA
TCGA-FD-A5BV-01A	2.05506	3.3743	1.13432	Tumor	BLCA
TCGA-E7-A7XN-01A	1.59164	2.26478	0.340254	Tumor	BLCA
TCGA-GU-A764-01A	3.24529	3.66343	0.541888	Tumor	BLCA
TCGA-XF-AAN8-01A	2.14186	6.3065	0.996787	Tumor	BLCA
TCGA-XF-A9SZ-01A	3.05387	4.57989	1.27501	Tumor	BLCA
TCGA-GU-AATO-01A	0.826907	2.95044	0.663131	Tumor	BLCA
TCGA-ZF-A9RC-01A	1.93328	4.89932	1.47189	Tumor	BLCA
TCGA-ZF-A9R0-01A	1.35312	4.08766	1.00739	Tumor	BLCA
TCGA-KQ-A41P-01A	1.51838	4.1876	1.65226	Tumor	BLCA
TCGA-4Z-AA7W-01A	1.83717	3.04594	0.297538	Tumor	BLCA
TCGA-HQ-A5NE-01A	1.75373	3.767	0.946571	Tumor	BLCA
TCGA-CU-A3KJ-01A	1.31826	0.599041	0.382472	Tumor	BLCA
TCGA-UY-A8OC-01A	1.72145	3.7666	0.972183	Tumor	BLCA
TCGA-E7-A3Y1-01A	1.35857	3.46477	2.15895	Tumor	BLCA
TCGA-XF-AAN5-01A	1.16835	3.60672	0.974626	Tumor	BLCA
TCGA-G2-AA3D-01A	1.64406	3.44013	1.47255	Tumor	BLCA
TCGA-GU-A42R-01A	2.33954	3.43808	1.27583	Tumor	BLCA
TCGA-XF-A9SI-01A	1.40185	4.10036	0.719373	Tumor	BLCA
TCGA-GV-A3JZ-01A	2.12091	3.79572	0.451814	Tumor	BLCA
TCGA-E9-A1NI-01A	1.77482	2.75867	0.341053	Tumor	BRCA
TCGA-A1-A0SP-01A	1.66814	2.00563	0.189261	Tumor	BRCA
TCGA-BH-A1EU-11A	1.05006	3.40756	0.864615	Normal	BRCA
TCGA-A8-A06X-01A	1.99268	1.89392	0.212811	Tumor	BRCA
TCGA-E2-A14T-01A	0.636041	4.36684	0.517723	Tumor	BRCA
TCGA-AC-A8OS-01A	2.40777	4.72935	1.18555	Tumor	BRCA
TCGA-A8-A09K-01A	0.0225845	1.34405	0.867024	Tumor	BRCA
TCGA-OL-A5RY-01A	2.55665	4.36875	0.200591	Tumor	BRCA
TCGA-BH-A0DG-01A	0.738269	2.87013	0.230664	Tumor	BRCA
TCGA-B6-A0I9-01A	0.954279	3.63536	0.359647	Tumor	BRCA
TCGA-A2-A0CP-01A	0.985303	2.86228	0.694415	Tumor	BRCA
TCGA-A8-A07S-01A	0.633628	4.41482	0.4386	Tumor	BRCA
TCGA-AO-A12H-01A	0.638299	4.43832	0.453137	Tumor	BRCA
TCGA-BH-A203-11A	1.57004	3.7375	0.488389	Normal	BRCA
TCGA-AR-A1AU-01A	0.955738	2.66464	0.594316	Tumor	BRCA
TCGA-D8-A1X9-01A	0.50298	2.1153	0.274691	Tumor	BRCA
TCGA-E9-A1RH-11A	0.342284	3.88029	0.512106	Normal	BRCA
TCGA-A8-A07R-01A	2.15339	1.84184	0.0579979	Tumor	BRCA
TCGA-AO-A12C-01A	0.553645	3.4197	0.722499	Tumor	BRCA
TCGA-V7-A7HQ-01A	0.700189	4.55569	0.761775	Tumor	BRCA
TCGA-A2-A1FZ-01A	1.83251	3.85335	0.274689	Tumor	BRCA
TCGA-AR-A251-01A	1.60129	2.14323	0.203483	Tumor	BRCA
TCGA-BH-A18J-11A	2.07588	4.31191	1.08782	Normal	BRCA
TCGA-EW-A1PF-01A	0.957418	3.47921	0.563241	Tumor	BRCA
TCGA-BH-A18T-01A	0.821351	1.7198	0.297355	Tumor	BRCA
TCGA-AR-A24S-01A	1.32008	2.12029	0.294747	Tumor	BRCA
TCGA-AN-A041-01A	0.420231	2.07631	0.550372	Tumor	BRCA
TCGA-BH-A0E0-11A	0.788388	3.08777	0.747191	Normal	BRCA
TCGA-E2-A1LL-01A	1.39242	2.91469	0.0405792	Tumor	BRCA
TCGA-E2-A1IJ-01A	1.53138	3.67979	0.504962	Tumor	BRCA
TCGA-AR-A24O-01A	1.21153	3.28026	0.216733	Tumor	BRCA
TCGA-XX-A899-01A	1.27955	4.35864	1.34735	Tumor	BRCA
TCGA-D8-A1XK-01A	1.51564	1.9598	0.376233	Tumor	BRCA
TCGA-AC-A5XS-01A	0.804553	5.16634	0.963369	Tumor	BRCA
TCGA-BH-A18L-01A	0.0916666	2.56648	0.476641	Tumor	BRCA
TCGA-OL-A66J-01A	3.14977	5.2059	1.30615	Tumor	BRCA
TCGA-PE-A5DD-01A	0.834393	5.83231	1.67515	Tumor	BRCA
TCGA-AN-A04D-01A	0.101108	3.62058	1.03717	Tumor	BRCA
TCGA-4H-AAAK-01A	1.30005	2.59501	0.983703	Tumor	BRCA
TCGA-E9-A5FL-01A	1.84638	4.64265	0.428133	Tumor	BRCA
TCGA-E9-A24A-01A	0.843634	2.10888	0.144056	Tumor	BRCA
TCGA-BH-A1FM-01A	0.630431	2.3761	0.0562323	Tumor	BRCA
TCGA-A8-A07C-01A	0.873739	1.58298	0.574786	Tumor	BRCA
TCGA-AR-A24Q-01A	1.26239	3.46211	0.159372	Tumor	BRCA
TCGA-AR-A2LE-01A	0.626902	3.05346	0.658949	Tumor	BRCA
TCGA-AR-A0U4-01A	1.05142	1.86361	0.483838	Tumor	BRCA
TCGA-GM-A2DN-01A	1.60071	3.16194	0.363808	Tumor	BRCA
TCGA-A7-A13D-01A	1.7329	3.78602	0.182546	Tumor	BRCA
TCGA-D8-A1JG-01B	3.69506	3.33173	0.177329	Tumor	BRCA
TCGA-E2-A570-01A	1.30718	3.23596	1.00088	Tumor	BRCA
TCGA-A2-A04Q-01A	2.92023	2.20517	0.480509	Tumor	BRCA
TCGA-A7-A6VV-01A	1.07361	2.92933	0.298636	Tumor	BRCA
TCGA-E2-A1IG-01A	0.677806	2.91076	0.61668	Tumor	BRCA
TCGA-E9-A1N6-01A	1.95436	4.19495	0.27159	Tumor	BRCA
TCGA-E9-A1NC-01A	1.0206	3.74507	0.431362	Tumor	BRCA
TCGA-A7-A3IZ-01A	0.196704	3.02742	1.17449	Tumor	BRCA
TCGA-BH-A18U-11A	0.768193	3.91989	0.779775	Normal	BRCA
TCGA-AN-A0AK-01A	0.811168	5.82881	0.235802	Tumor	BRCA
TCGA-D8-A1JM-01A	0.858363	4.91261	0.0998358	Tumor	BRCA
TCGA-OL-A5S0-01A	2.23027	4.63039	0.606034	Tumor	BRCA
TCGA-A8-A06Z-01A	0.707273	2.4885	0.205635	Tumor	BRCA
TCGA-AQ-A54O-01A	0.240879	3.30088	0.662105	Tumor	BRCA
TCGA-E2-A15S-01A	0.476751	4.09954	1.8879	Tumor	BRCA
TCGA-BH-A1ET-11B	2.54568	5.04071	1.39572	Normal	BRCA
TCGA-BH-A18R-11A	0.162041	4.08004	0.829415	Normal	BRCA
TCGA-EW-A423-01A	0.344649	4.16821	1.7355	Tumor	BRCA
TCGA-C8-A273-01A	1.10821	3.8039	0.196169	Tumor	BRCA
TCGA-OL-A5RV-01A	0.963806	3.88987	1.05443	Tumor	BRCA
TCGA-AC-A2FM-01A	0.0885545	3.75372	0.907067	Tumor	BRCA
TCGA-AO-A0JM-01A	0.783657	2.99625	0.23212	Tumor	BRCA
TCGA-BH-A0DP-01A	0.8053	3.05221	0.351565	Tumor	BRCA
TCGA-A2-A25E-01A	0.689663	2.25136	0.250235	Tumor	BRCA
TCGA-B6-A2IU-01A	0.561081	3.48649	0.89703	Tumor	BRCA
TCGA-BH-A18P-01A	1.01306	3.34983	0.516979	Tumor	BRCA
TCGA-E9-A22B-01A	0.893111	2.37398	0.277325	Tumor	BRCA
TCGA-A2-A0SW-01A	0.936522	2.48157	0.488652	Tumor	BRCA
TCGA-E2-A107-01A	0.676456	3.56213	0.571675	Tumor	BRCA
TCGA-E2-A1B6-01A	1.24176	3.25714	0.550768	Tumor	BRCA
TCGA-D8-A1XW-01A	1.11251	2.47162	0.337914	Tumor	BRCA
TCGA-A7-A0DC-01A	0.349104	3.15922	0.198108	Tumor	BRCA
TCGA-EW-A6SD-01A	1.24401	3.91913	0.217932	Tumor	BRCA
TCGA-AO-A0J3-01A	0.12285	2.3187	0.678298	Tumor	BRCA
TCGA-A7-A0DC-11A	4.71243	3.54088	0.727172	Normal	BRCA
TCGA-AN-A03X-01A	1.41423	4.27268	0	Tumor	BRCA
TCGA-BH-A1FM-11B	0.35371	4.50083	1.02886	Normal	BRCA
TCGA-A8-A099-01A	0.596506	2.49947	0.314506	Tumor	BRCA
TCGA-E2-A14Z-01A	1.10839	2.90162	1.00653	Tumor	BRCA
TCGA-AR-A5QP-01A	1.20624	4.20621	0.709034	Tumor	BRCA
TCGA-AC-A62X-01A	1.1455	4.62304	0.375976	Tumor	BRCA
TCGA-BH-A42V-01A	0.862053	4.91083	1.39614	Tumor	BRCA
TCGA-B6-A0RS-01A	2.20104	4.09321	0.125397	Tumor	BRCA
TCGA-D8-A1JL-01A	3.78791	2.53347	0.182816	Tumor	BRCA
TCGA-BH-A0DZ-01A	1.13668	3.31995	0.116585	Tumor	BRCA
TCGA-A8-A06Y-01A	0.241564	2.56295	0.422166	Tumor	BRCA
TCGA-B6-A1KC-01B	0.0790499	1.44924	0.445294	Tumor	BRCA
TCGA-C8-A135-01A	0.35912	3.70387	0.170912	Tumor	BRCA
TCGA-5L-AAT1-01A	2.07131	3.93325	0.832749	Tumor	BRCA
TCGA-AR-A24R-01A	0.550438	1.21193	0.149289	Tumor	BRCA
TCGA-S3-AA0Z-01A	0.761148	2.57064	1.09849	Tumor	BRCA
TCGA-D8-A1J8-01A	3.9095	2.11438	0.12652	Tumor	BRCA
TCGA-A2-A0ER-01A	0.182493	0.827961	0.419853	Tumor	BRCA
TCGA-E9-A1ND-01A	4.89759	3.80494	0.373974	Tumor	BRCA
TCGA-GI-A2C8-11A	0.0131522	2.46019	0.0767712	Normal	BRCA
TCGA-A2-A1G1-01A	1.94214	1.95063	0.13794	Tumor	BRCA
TCGA-A2-A0SU-01A	1.19737	2.53235	0.222141	Tumor	BRCA
TCGA-E2-A1LB-01A	0.79551	2.59786	0.10288	Tumor	BRCA
TCGA-E9-A1RD-01A	1.22695	3.29639	0.264481	Tumor	BRCA
TCGA-OL-A6VQ-01A	1.31067	3.47913	0.600639	Tumor	BRCA
TCGA-AQ-A04J-01A	2.0205	2.50103	0.618589	Tumor	BRCA
TCGA-AQ-A1H3-01A	1.90803	2.94844	0.308663	Tumor	BRCA
TCGA-A2-A259-01A	0.888439	2.88584	0.497765	Tumor	BRCA
TCGA-WT-AB44-01A	0.918373	4.69206	0.943485	Tumor	BRCA
TCGA-B6-A0IN-01A	0.720007	3.62562	0.500509	Tumor	BRCA
TCGA-E9-A1R3-01A	1.65308	2.42302	0.27433	Tumor	BRCA
TCGA-A8-A086-01A	1.44001	1.59349	0.280143	Tumor	BRCA
TCGA-AC-A3BB-01A	2.20407	4.72207	0.781578	Tumor	BRCA
TCGA-AC-A2QI-01A	1.88251	5.04488	0.389951	Tumor	BRCA
TCGA-BH-A1F5-01A	0.368003	1.36285	0.102713	Tumor	BRCA
TCGA-AC-A3HN-01A	1.51595	4.90213	0.939305	Tumor	BRCA
TCGA-BH-A1FG-01A	0.577374	2.0541	0.0657367	Tumor	BRCA
TCGA-BH-A0DV-01A	2.16595	3.95205	0.179246	Tumor	BRCA
TCGA-UL-AAZ6-01A	0.937496	5.31021	0.823965	Tumor	BRCA
TCGA-AR-A255-01A	1.20585	2.07568	0.185764	Tumor	BRCA
TCGA-LD-A7W6-01A	0.400297	3.81848	1.64526	Tumor	BRCA
TCGA-AR-A24Z-01A	0.953485	2.86375	0.224787	Tumor	BRCA
TCGA-A1-A0SO-01A	0.41933	1.76317	0.217033	Tumor	BRCA
TCGA-A2-A3XS-01A	0.548947	4.35416	1.14431	Tumor	BRCA
TCGA-D8-A1X6-01A	0.196555	1.68718	0.888344	Tumor	BRCA
TCGA-BH-A0HF-01A	2.41561	3.77275	0.271195	Tumor	BRCA
TCGA-A7-A3J0-01A	0.454006	2.50956	0.344915	Tumor	BRCA
TCGA-AC-A23C-01A	0.697974	2.91777	0.420138	Tumor	BRCA
TCGA-LL-A442-01A	0.373756	4.24754	0.863734	Tumor	BRCA
TCGA-S3-A6ZH-01A	0.830412	2.6206	0.575719	Tumor	BRCA
TCGA-AC-A8OR-01A	0.536074	2.88211	0.907153	Tumor	BRCA
TCGA-AR-A1AX-01A	2.36845	2.93131	0.463593	Tumor	BRCA
TCGA-D8-A1XO-01A	0.975383	2.24256	0.507949	Tumor	BRCA
TCGA-E9-A1R2-01A	0.573442	3.66467	0.972626	Tumor	BRCA
TCGA-D8-A27M-01A	2.38372	2.05784	0.201707	Tumor	BRCA
TCGA-AN-A0FY-01A	1.45678	1.85907	1.11451	Tumor	BRCA
TCGA-BH-A0DX-01A	2.44955	3.82513	0.241624	Tumor	BRCA
TCGA-EW-A1IY-01A	1.99172	3.13616	0.0632148	Tumor	BRCA
TCGA-A2-A04N-01A	1.65364	2.25465	0.820763	Tumor	BRCA
TCGA-A2-A0YF-01A	0.515699	2.29336	0.192148	Tumor	BRCA
TCGA-PE-A5DE-01A	0.925187	4.73938	0.656291	Tumor	BRCA
TCGA-BH-A1FN-11A	0.610583	4.17389	0.332836	Normal	BRCA
TCGA-EW-A1J5-01A	1.72856	2.2762	0.71844	Tumor	BRCA
TCGA-AO-A0JE-01A	2.8505	2.50055	0.35509	Tumor	BRCA
TCGA-BH-A1FN-01A	2.8241	1.61553	0.239332	Tumor	BRCA
TCGA-BH-A18V-01A	2.26417	2.66062	0.209629	Tumor	BRCA
TCGA-AC-A23H-11A	0.0776462	2.87819	0.260626	Normal	BRCA
TCGA-BH-A0BF-01A	3.35777	2.64033	0.579684	Tumor	BRCA
TCGA-B6-A409-01A	0.72027	6.36876	0.533611	Tumor	BRCA
TCGA-A2-A0CL-01A	1.66625	3.13912	0.591366	Tumor	BRCA
TCGA-A2-A0CO-01A	1.32308	5.25668	1.15251	Tumor	BRCA
TCGA-E2-A158-11A	0.607377	4.34295	0.558246	Normal	BRCA
TCGA-AC-A3QP-01A	0.786487	4.27328	0.77774	Tumor	BRCA
TCGA-AC-A2QJ-01A	0.202955	5.64249	0.635225	Tumor	BRCA
TCGA-B6-A0RM-01A	0.0729895	1.74481	0.695462	Tumor	BRCA
TCGA-D8-A1JS-01A	0.368853	2.78938	0.292451	Tumor	BRCA
TCGA-E9-A1RB-11A	0.506757	3.55572	0.404816	Normal	BRCA
TCGA-A7-A26J-01A	0.948061	3.25502	0.412474	Tumor	BRCA
TCGA-A7-A13H-01A	1.14211	4.07693	1.25532	Tumor	BRCA
TCGA-AO-A126-01A	2.35969	3.51477	0.717252	Tumor	BRCA
TCGA-BH-A6R8-01A	2.03485	4.89402	0.977693	Tumor	BRCA
TCGA-A7-A0DB-01C	0.77547	1.28059	0.941354	Tumor	BRCA
TCGA-AC-A3TM-01A	0.527213	5.09034	0.58331	Tumor	BRCA
TCGA-AR-A0TQ-01A	0.9805	3.80253	0.351477	Tumor	BRCA
TCGA-GM-A2DH-01A	2.32882	2.19031	0.633852	Tumor	BRCA
TCGA-B6-A0RI-01A	1.38022	1.88941	0.641621	Tumor	BRCA
TCGA-A2-A1G0-01A	0.262865	2.39226	0.731782	Tumor	BRCA
TCGA-A2-A1FX-01A	0.964693	2.86329	1.18752	Tumor	BRCA
TCGA-A7-A26G-01A	1.40018	2.09353	0.192965	Tumor	BRCA
TCGA-E2-A1LI-01A	2.10834	2.4605	0.430072	Tumor	BRCA
TCGA-A8-A08P-01A	2.28188	2.51314	0.460283	Tumor	BRCA
TCGA-E2-A1IN-01A	1.13659	2.3683	0.314824	Tumor	BRCA
TCGA-BH-A0HA-01A	1.96748	5.65593	0.264808	Tumor	BRCA
TCGA-AO-A1KR-01A	1.07524	2.84358	0.753438	Tumor	BRCA
TCGA-3C-AALK-01A	1.46183	3.55996	0.730984	Tumor	BRCA
TCGA-BH-A0BV-01A	0.522499	2.72648	0.46915	Tumor	BRCA
TCGA-E2-A1IH-01A	2.39134	2.81435	0.237298	Tumor	BRCA
TCGA-XX-A89A-01A	2.15713	4.22945	1.14159	Tumor	BRCA
TCGA-E9-A1RH-01A	2.19921	2.09209	0.080037	Tumor	BRCA
TCGA-A8-A085-01A	0.799778	2.23935	0.539192	Tumor	BRCA
TCGA-E9-A1N3-01A	0.656479	2.66803	0.617576	Tumor	BRCA
TCGA-BH-A1EW-11B	3.24775	3.81203	0.703932	Normal	BRCA
TCGA-D8-A13Y-01A	1.7907	3.93582	0.472803	Tumor	BRCA
TCGA-AO-A0JB-01A	0.663211	3.95633	0.683224	Tumor	BRCA
TCGA-AC-A6IV-01A	1.624	4.98648	1.40354	Tumor	BRCA
TCGA-A8-A09M-01A	0.570985	2.9221	0.807784	Tumor	BRCA
TCGA-BH-A0GY-01A	1.58358	3.48924	0.434051	Tumor	BRCA
TCGA-AR-A2LL-01A	0.915401	2.29365	0.971066	Tumor	BRCA
TCGA-BH-A208-01A	3.62431	2.59085	0.18245	Tumor	BRCA
TCGA-E2-A15I-11A	0.148186	3.58579	0.361055	Normal	BRCA
TCGA-EW-A1PE-01A	3.01755	3.47712	0.468911	Tumor	BRCA
TCGA-AO-A125-01A	0.271757	3.68641	1.07951	Tumor	BRCA
TCGA-E2-A1B1-01A	2.70692	2.63267	0.613134	Tumor	BRCA
TCGA-BH-A0C0-01A	1.6818	2.46884	0.392401	Tumor	BRCA
TCGA-A7-A26I-01B	1.91271	2.96649	1.0364	Tumor	BRCA
TCGA-AO-A0JJ-01A	0.576946	4.23319	0.327204	Tumor	BRCA
TCGA-AR-A2LH-01A	2.16957	4.73088	0.422253	Tumor	BRCA
TCGA-A2-A3XW-01A	0.409261	5.4537	0.768942	Tumor	BRCA
TCGA-AR-A0TS-01A	0.608121	2.9156	0.569709	Tumor	BRCA
TCGA-BH-A0AV-01A	2.07068	2.02806	0.231621	Tumor	BRCA
TCGA-A8-A07B-01A	1.76667	1.46074	0.727264	Tumor	BRCA
TCGA-LL-A73Z-01A	3.41678	4.90256	0.736368	Tumor	BRCA
TCGA-BH-A0BA-11A	0.804016	3.80122	0.577026	Normal	BRCA
TCGA-BH-A0B3-11B	0.910686	3.98423	1.19758	Normal	BRCA
TCGA-B6-A402-01A	0.600931	3.90087	0.936895	Tumor	BRCA
TCGA-AR-A0TT-01A	0.910691	2.68714	0.71065	Tumor	BRCA
TCGA-EW-A6SB-01A	1.98697	2.26144	0.481327	Tumor	BRCA
TCGA-AC-A2FB-01A	0.68593	2.40097	0.205125	Tumor	BRCA
TCGA-AC-A62V-01A	0.84465	5.3378	0.766646	Tumor	BRCA
TCGA-D8-A1XQ-01A	3.42177	2.48612	0.310317	Tumor	BRCA
TCGA-BH-A0DD-01A	1.28117	1.46304	0.417433	Tumor	BRCA
TCGA-Z7-A8R6-01A	0.665237	3.13027	0.692943	Tumor	BRCA
TCGA-OL-A5DA-01A	0.743101	3.46811	1.65358	Tumor	BRCA
TCGA-WT-AB41-01A	0.520518	5.46058	0.815195	Tumor	BRCA
TCGA-E2-A1LA-01A	1.52842	2.40449	0.543038	Tumor	BRCA
TCGA-AR-A24N-01A	1.88777	1.386	0.127568	Tumor	BRCA
TCGA-E9-A3QA-01A	2.62553	3.00628	1.07931	Tumor	BRCA
TCGA-BH-A0DO-11A	0.85329	3.52843	0.935101	Normal	BRCA
TCGA-E2-A15J-01A	0.822353	1.78363	0.489375	Tumor	BRCA
TCGA-LL-A73Y-01A	1.29483	3.3985	0.914473	Tumor	BRCA
TCGA-A2-A4RY-01A	0.71295	5.11116	1.59128	Tumor	BRCA
TCGA-D8-A1XU-01A	0.596679	3.2673	0.285647	Tumor	BRCA
TCGA-E2-A1LS-11A	0.132985	3.57519	0.479529	Normal	BRCA
TCGA-AN-A0FJ-01A	0.565728	2.49586	0.426849	Tumor	BRCA
TCGA-BH-A0DK-01A	2.07895	4.24784	0.398155	Tumor	BRCA
TCGA-B6-A0IJ-01A	1.66012	2.09896	0.252586	Tumor	BRCA
TCGA-LL-A7SZ-01A	2.20957	3.82445	0.765702	Tumor	BRCA
TCGA-C8-A26Y-01A	1.25259	4.53723	0.139184	Tumor	BRCA
TCGA-GI-A2C9-11A	1.61517	4.70529	1.35569	Normal	BRCA
TCGA-BH-A0BQ-11A	1.68155	4.13933	0.345413	Normal	BRCA
TCGA-A8-A06R-01A	1.7788	4.35691	0.625899	Tumor	BRCA
TCGA-AO-A128-01A	2.43673	2.33658	0.289606	Tumor	BRCA
TCGA-E2-A1BC-01A	0.692928	2.825	0.353245	Tumor	BRCA
TCGA-A7-A0CE-11A	1.24279	4.08565	0.954573	Normal	BRCA
TCGA-B6-A0I6-01A	0.453787	2.22461	0.704076	Tumor	BRCA
TCGA-BH-A1ET-01A	0.601323	2.75416	0.174517	Tumor	BRCA
TCGA-A2-A04V-01A	0.80828	2.14066	0.825561	Tumor	BRCA
TCGA-A7-A2KD-01A	1.22525	2.77786	0.766122	Tumor	BRCA
TCGA-A7-A0CE-01A	1.30358	1.95931	0.389564	Tumor	BRCA
TCGA-D8-A1JE-01A	1.47591	1.23997	0.0756661	Tumor	BRCA
TCGA-B6-A0WX-01A	2.34027	3.5714	0.378949	Tumor	BRCA
TCGA-A7-A4SB-01A	0.154074	4.42745	1.8678	Tumor	BRCA
TCGA-EW-A1J1-01A	0.510503	2.04454	0.252777	Tumor	BRCA
TCGA-A2-A0YM-01A	1.82742	2.22838	0.234821	Tumor	BRCA
TCGA-A8-A0A4-01A	0.489833	3.08788	0.748904	Tumor	BRCA
TCGA-A2-A0EM-01A	1.04314	3.01257	0.23761	Tumor	BRCA
TCGA-AR-A24X-01A	0.683479	1.93485	0.316001	Tumor	BRCA
TCGA-C8-A132-01A	1.31214	2.85569	0.449336	Tumor	BRCA
TCGA-AN-A049-01A	1.01759	3.0838	0.329586	Tumor	BRCA
TCGA-A2-A0SY-01A	0.889397	3.30428	0.316822	Tumor	BRCA
TCGA-B6-A0RU-01A	1.32434	2.943	0.145863	Tumor	BRCA
TCGA-AR-A0TX-01A	3.10969	4.21931	0.466424	Tumor	BRCA
TCGA-BH-A0HQ-01A	0.53075	2.28328	0.471985	Tumor	BRCA
TCGA-E2-A15C-01A	0.373509	2.16518	0.732332	Tumor	BRCA
TCGA-AQ-A54N-01A	0.503953	1.92812	1.09805	Tumor	BRCA
TCGA-A8-A07I-01A	1.3056	2.2588	0.241243	Tumor	BRCA
TCGA-B6-A1KI-01A	1.06551	4.19384	0.370569	Tumor	BRCA
TCGA-B6-A0RH-01A	3.5615	3.50583	0.144407	Tumor	BRCA
TCGA-BH-A5IZ-01A	2.00847	3.00462	0.402964	Tumor	BRCA
TCGA-AN-A0XU-01A	0.920206	2.22569	0.373924	Tumor	BRCA
TCGA-LD-A74U-01A	1.339	4.74102	1.3096	Tumor	BRCA
TCGA-B6-A401-01A	1.4947	4.04564	1.24386	Tumor	BRCA
TCGA-PL-A8LV-01A	1.56052	2.95576	0.802069	Tumor	BRCA
TCGA-BH-A0C3-11A	1.01041	3.32559	0.898309	Normal	BRCA
TCGA-BH-A0BR-01A	1.56493	4.80298	0.185997	Tumor	BRCA
TCGA-A8-A07G-01A	1.60227	2.36229	0.204186	Tumor	BRCA
TCGA-A2-A0EN-01A	0.381953	2.75803	0.554225	Tumor	BRCA
TCGA-OK-A5Q2-01A	0.654689	4.25112	0.800604	Tumor	BRCA
TCGA-A8-A084-01A	1.26428	3.9714	0.381685	Tumor	BRCA
TCGA-BH-A0DS-01A	1.67272	3.03446	0.285054	Tumor	BRCA
TCGA-A8-A09I-01A	1.57159	2.86569	0.331173	Tumor	BRCA
TCGA-GM-A3XL-01A	2.59963	4.30541	0.493174	Tumor	BRCA
TCGA-W8-A86G-01A	0.539976	4.34702	1.85623	Tumor	BRCA
TCGA-AO-A12F-01A	0.553832	3.32996	0.778777	Tumor	BRCA
TCGA-BH-A0HK-01A	2.04268	3.73447	0.662109	Tumor	BRCA
TCGA-A8-A06Q-01A	0.0912397	1.13166	0.48811	Tumor	BRCA
TCGA-BH-A42U-01A	0.262497	5.8862	1.10135	Tumor	BRCA
TCGA-BH-A0BW-11A	0.870137	3.27215	0.878883	Normal	BRCA
TCGA-AQ-A04L-01B	0.792152	1.95534	0.139144	Tumor	BRCA
TCGA-AR-A1AO-01A	3.78791	4.44185	0.254302	Tumor	BRCA
TCGA-Z7-A8R5-01A	0.46308	5.13489	0.612663	Tumor	BRCA
TCGA-B6-A0I1-01A	0.259514	5.73533	0.874283	Tumor	BRCA
TCGA-E9-A1N6-11A	0.913209	4.79155	1.07615	Normal	BRCA
TCGA-EW-A1PA-01A	0.694029	3.43241	0.529873	Tumor	BRCA
TCGA-BH-A0W4-01A	1.00148	2.77036	0.488953	Tumor	BRCA
TCGA-A2-A3XZ-01A	1.74026	3.82735	0.833789	Tumor	BRCA
TCGA-A7-A26H-01A	0.913713	2.56065	0.303187	Tumor	BRCA
TCGA-E2-A1B0-01A	1.83884	2.61104	0.197567	Tumor	BRCA
TCGA-BH-A1EU-01A	2.37126	2.98501	0.242235	Tumor	BRCA
TCGA-AC-A23H-01A	0.512169	4.02079	0.0512858	Tumor	BRCA
TCGA-EW-A1P4-01A	2.42219	1.9797	0.164546	Tumor	BRCA
TCGA-E2-A10E-01A	0.790215	4.57457	0.344749	Tumor	BRCA
TCGA-EW-A1P0-01A	0.438358	1.91498	0.275266	Tumor	BRCA
TCGA-EW-A6S9-01A	1.53257	2.93942	0.306855	Tumor	BRCA
TCGA-A2-A25B-01A	0.383674	2.39565	0.180573	Tumor	BRCA
TCGA-LL-A6FR-01A	1.08763	4.64758	0.284973	Tumor	BRCA
TCGA-AR-A5QM-01A	0.834415	5.45191	0.927474	Tumor	BRCA
TCGA-BH-A18Q-11A	0.338804	4.32645	1.11162	Normal	BRCA
TCGA-EW-A1P5-01A	1.34177	2.63776	0.343168	Tumor	BRCA
TCGA-E2-A14O-01A	0.838113	1.92688	0.332348	Tumor	BRCA
TCGA-AN-A0AR-01A	0.536032	2.34144	0.838131	Tumor	BRCA
TCGA-E9-A22D-01A	1.59014	2.75814	0.440406	Tumor	BRCA
TCGA-A2-A0CS-01A	1.23045	3.57879	0.0577342	Tumor	BRCA
TCGA-E2-A1IF-01A	1.27154	5.57233	0.934965	Tumor	BRCA
TCGA-BH-A0DZ-11A	1.57815	4.08306	0.580898	Normal	BRCA
TCGA-E2-A1IE-01A	0.110553	4.1126	0.551866	Tumor	BRCA
TCGA-BH-A0BW-01A	2.9247	2.60392	0.202584	Tumor	BRCA
TCGA-E2-A1AZ-01A	2.59047	2.15636	0.693764	Tumor	BRCA
TCGA-D8-A27N-01A	0.907755	3.75698	0.197936	Tumor	BRCA
TCGA-A2-A0CT-01A	1.31258	1.83208	0.211452	Tumor	BRCA
TCGA-A8-A09R-01A	1.61409	2.7202	0.253434	Tumor	BRCA
TCGA-B6-A0RE-01A	1.03424	1.62782	0.384914	Tumor	BRCA
TCGA-E9-A249-01A	0.583621	1.75747	0.363865	Tumor	BRCA
TCGA-E2-A1B5-01A	1.90771	4.82286	0.261314	Tumor	BRCA
TCGA-A2-A25A-01A	2.01436	4.60981	0.4996	Tumor	BRCA
TCGA-AO-A03O-01A	3.05728	2.11488	0.291031	Tumor	BRCA
TCGA-E9-A22A-01A	2.83936	3.45487	0.229916	Tumor	BRCA
TCGA-BH-A1EV-11A	0.616902	3.21195	0.356669	Normal	BRCA
TCGA-BH-A0GZ-01A	1.44668	5.03558	0.422547	Tumor	BRCA
TCGA-BH-A1FD-01A	1.45844	1.63697	0.228088	Tumor	BRCA
TCGA-A1-A0SH-01A	1.17275	1.52746	0.242273	Tumor	BRCA
TCGA-E2-A10A-01A	0.612331	2.44023	0.549948	Tumor	BRCA
TCGA-B6-A0IO-01A	0.429958	1.96951	0.580849	Tumor	BRCA
TCGA-BH-A1FR-01A	0.363756	3.34927	0.422715	Tumor	BRCA
TCGA-D8-A143-01A	1.89181	3.83748	0.0609387	Tumor	BRCA
TCGA-AO-A03R-01A	0.474883	3.40518	0.523494	Tumor	BRCA
TCGA-BH-A0DQ-11A	2.6856	3.38351	0.933786	Normal	BRCA
TCGA-BH-A0BV-11A	3.58116	3.4865	0.739721	Normal	BRCA
TCGA-BH-A0E0-01A	3.32614	2.55182	0.335234	Tumor	BRCA
TCGA-A8-A0AD-01A	0.768866	1.83241	0.111671	Tumor	BRCA
TCGA-GM-A2DI-01A	1.07345	3.4969	0.396186	Tumor	BRCA
TCGA-E9-A6HE-01A	0.643484	4.20528	0.413113	Tumor	BRCA
TCGA-BH-A0B3-01A	3.2659	2.6447	0.237249	Tumor	BRCA
TCGA-AR-A0TU-01A	1.63143	1.71681	0.398624	Tumor	BRCA
TCGA-LQ-A4E4-01A	1.32583	5.12428	1.53213	Tumor	BRCA
TCGA-PL-A8LY-01A	0.29233	3.75548	0.805672	Tumor	BRCA
TCGA-BH-A1FU-01A	1.94541	4.44987	0.385841	Tumor	BRCA
TCGA-A8-A09D-01A	3.97605	3.94	0.24159	Tumor	BRCA
TCGA-B6-A3ZX-01A	0.430958	3.54488	1.11837	Tumor	BRCA
TCGA-A7-A5ZV-01A	0.0451158	4.16712	0.288269	Tumor	BRCA
TCGA-BH-A0AY-01A	1.03915	3.81876	0.165245	Tumor	BRCA
TCGA-A7-A4SD-01A	3.40938	1.74261	0.479945	Tumor	BRCA
TCGA-AO-A03L-01A	1.22413	2.63423	0.285068	Tumor	BRCA
TCGA-A2-A0EX-01A	1.19791	1.8913	0.120053	Tumor	BRCA
TCGA-GM-A2DM-01A	0.563399	2.5792	0.33109	Tumor	BRCA
TCGA-BH-A0DO-01B	0.372453	3.8499	0.57151	Tumor	BRCA
TCGA-HN-A2OB-01A	0.789211	3.84962	0.937532	Tumor	BRCA
TCGA-A2-A0CM-01A	1.37485	2.13295	0.461473	Tumor	BRCA
TCGA-A2-A4S0-01A	0.648167	3.2378	0.992573	Tumor	BRCA
TCGA-BH-A0H9-01A	0.357241	2.05784	0.141385	Tumor	BRCA
TCGA-B6-A0IP-01A	0.659195	2.5376	0.651607	Tumor	BRCA
TCGA-C8-A12X-01A	1.21338	4.12165	0.459208	Tumor	BRCA
TCGA-AN-A0AL-01A	2.75345	3.61573	0.0969318	Tumor	BRCA
TCGA-LD-A9QF-01A	2.9259	4.47538	0.485693	Tumor	BRCA
TCGA-BH-A0DG-11A	0.629385	2.9602	0.931032	Normal	BRCA
TCGA-E2-A152-01A	0.720603	3.24394	0.278007	Tumor	BRCA
TCGA-BH-A1FE-06A	1.1503	3.79381	0.822356	Tumor	BRCA
TCGA-BH-A18N-01A	0.688147	2.9669	0.803414	Tumor	BRCA
TCGA-C8-A1HN-01A	1.05573	2.74252	0.458703	Tumor	BRCA
TCGA-AN-A0FK-01A	0.83735	5.25584	0.208166	Tumor	BRCA
TCGA-B6-A0IE-01A	0.591553	2.7127	0.57275	Tumor	BRCA
TCGA-B6-A400-01A	1.5618	3.4319	0.626392	Tumor	BRCA
TCGA-GM-A2DB-01A	1.37113	4.09973	0.252956	Tumor	BRCA
TCGA-AC-A2FK-01A	0.777021	3.46585	0.766828	Tumor	BRCA
TCGA-BH-A0HU-01A	0.698631	2.6853	0.748792	Tumor	BRCA
TCGA-D8-A140-01A	0.930844	3.43297	0.562954	Tumor	BRCA
TCGA-A7-A0CD-01A	0.338787	2.12692	0.538876	Tumor	BRCA
TCGA-D8-A1JF-01A	1.08262	2.12582	0.0686956	Tumor	BRCA
TCGA-BH-A208-11A	1.24517	2.8311	0.757014	Normal	BRCA
TCGA-A2-A4S1-01A	0.0612601	4.58561	0.905879	Tumor	BRCA
TCGA-5T-A9QA-01A	0.0927286	5.44345	1.48792	Tumor	BRCA
TCGA-AR-A2LK-01A	0.86889	1.9022	0.54443	Tumor	BRCA
TCGA-AR-A1AH-01A	1.07122	2.21413	0.396783	Tumor	BRCA
TCGA-AR-A254-01A	2.3621	1.85253	0.312687	Tumor	BRCA
TCGA-E2-A1IO-01A	1.06775	2.82284	0.416813	Tumor	BRCA
TCGA-S3-A6ZF-01A	1.04105	4.30565	0.630487	Tumor	BRCA
TCGA-B6-A0IB-01A	0.781086	3.12407	0.303567	Tumor	BRCA
TCGA-A8-A07J-01A	0.882002	3.34621	0.227874	Tumor	BRCA
TCGA-AN-A0FV-01A	0.651404	3.67909	0.19342	Tumor	BRCA
TCGA-AN-A0XP-01A	1.45167	3.38839	0.17503	Tumor	BRCA
TCGA-A8-A08Z-01A	1.16463	2.13891	0.518022	Tumor	BRCA
TCGA-E9-A226-01A	1.05842	2.48764	0.233034	Tumor	BRCA
TCGA-AR-A1AW-01A	2.20497	1.69357	0.914677	Tumor	BRCA
TCGA-GI-A2C9-01A	1.34271	2.28321	0.442022	Tumor	BRCA
TCGA-EW-A6SA-01A	0.0664724	3.18034	1.72678	Tumor	BRCA
TCGA-E9-A1NG-01A	1.18706	3.8932	0.317281	Tumor	BRCA
TCGA-A8-A07L-01A	0.451954	4.88219	0.483982	Tumor	BRCA
TCGA-E2-A15L-01A	0.28151	3.44797	0.448811	Tumor	BRCA
TCGA-D8-A1JI-01A	0.0860338	3.18499	0.450717	Tumor	BRCA
TCGA-GM-A2DO-01A	0.388069	3.00808	1.78908	Tumor	BRCA
TCGA-EW-A1P6-01A	0.38977	1.72953	0.52958	Tumor	BRCA
TCGA-BH-A1F0-11B	1.98151	4.74986	0.708354	Normal	BRCA
TCGA-AR-A1AI-01A	2.2117	0.849132	0.207686	Tumor	BRCA
TCGA-AR-A0U3-01A	0.671341	2.79776	0.538603	Tumor	BRCA
TCGA-A2-A0ES-01A	0.534992	3.49569	0.505356	Tumor	BRCA
TCGA-BH-A18K-11A	0.290648	3.85878	1.45962	Normal	BRCA
TCGA-A8-A06P-01A	0.868434	2.58363	0.536608	Tumor	BRCA
TCGA-S3-AA12-01A	0.463207	2.19574	1.15629	Tumor	BRCA
TCGA-E9-A1N5-11A	2.841	3.40667	0.801508	Normal	BRCA
TCGA-E9-A3Q9-01A	0.0786613	4.01982	0.817015	Tumor	BRCA
TCGA-BH-A0HX-01A	0.928479	2.79976	0.298464	Tumor	BRCA
TCGA-AC-A3W7-01A	0.821341	4.10615	1.60672	Tumor	BRCA
TCGA-AO-A124-01A	2.71356	3.0035	0.485847	Tumor	BRCA
TCGA-AC-A5XU-01A	0.559643	3.96427	1.17597	Tumor	BRCA
TCGA-LL-A6FQ-01A	0.228082	4.04316	0.407655	Tumor	BRCA
TCGA-AQ-A1H2-01A	1.61554	4.82873	0.226372	Tumor	BRCA
TCGA-BH-A0DQ-01A	2.09191	3.03482	0.673811	Tumor	BRCA
TCGA-E2-A106-01A	0.149711	4.59687	0.868148	Tumor	BRCA
TCGA-A2-A25F-01A	3.16975	2.87378	0.142396	Tumor	BRCA
TCGA-AN-A0AT-01A	2.47022	2.85974	0.363692	Tumor	BRCA
TCGA-D8-A27T-01A	1.94291	3.39191	0.350431	Tumor	BRCA
TCGA-A2-A04X-01A	2.61897	3.34728	0.746902	Tumor	BRCA
TCGA-A2-A3XT-01A	1.15583	4.6241	0.795941	Tumor	BRCA
TCGA-AR-A0TY-01A	0.730587	3.67858	0.259107	Tumor	BRCA
TCGA-A2-A0YG-01A	0.763074	5.14235	0.133979	Tumor	BRCA
TCGA-B6-A0WZ-01A	0.942896	4.08101	0.425697	Tumor	BRCA
TCGA-A7-A5ZX-01A	0.85139	3.79757	1.22704	Tumor	BRCA
TCGA-AC-A23G-01A	1.60121	3.87444	0.238255	Tumor	BRCA
TCGA-GM-A2DA-01A	0.442636	4.53507	1.18035	Tumor	BRCA
TCGA-B6-A0X1-01A	2.43624	2.24609	0.12967	Tumor	BRCA
TCGA-AO-A12E-01A	0.347423	3.88996	0.666121	Tumor	BRCA
TCGA-AR-A250-01A	0.982429	3.11064	0.395801	Tumor	BRCA
TCGA-A8-A06O-01A	0.625135	1.6927	0.305694	Tumor	BRCA
TCGA-AO-A12G-01A	0.940067	3.20089	0.167967	Tumor	BRCA
TCGA-A7-A3IY-01A	1.56354	3.18165	0.236345	Tumor	BRCA
TCGA-E2-A1IG-11A	3.24645	4.51967	0.693763	Normal	BRCA
TCGA-BH-A1EY-01A	3.15786	3.00068	0.277542	Tumor	BRCA
TCGA-A8-A079-01A	0.149105	2.31083	0.586501	Tumor	BRCA
TCGA-AO-A03P-01A	0.738656	2.41355	0.482212	Tumor	BRCA
TCGA-E2-A572-01A	0.407899	7.01782	0.353261	Tumor	BRCA
TCGA-A2-A0YH-01A	3.83337	2.11076	0.278528	Tumor	BRCA
TCGA-E2-A15G-01A	0.476101	2.68248	1.11548	Tumor	BRCA
TCGA-C8-A12M-01A	0.177676	3.05038	0.640333	Tumor	BRCA
TCGA-AR-A0TV-01A	0.825659	2.32116	0.444803	Tumor	BRCA
TCGA-A7-A13G-01B	0.218761	2.66683	0.694983	Tumor	BRCA
TCGA-A8-A07E-01A	1.22141	3.92557	0.230476	Tumor	BRCA
TCGA-E9-A1N9-01A	1.40257	2.67766	0.364631	Tumor	BRCA
TCGA-BH-A0H3-01A	1.48243	2.83007	0.425427	Tumor	BRCA
TCGA-AR-A1AY-01A	0.854409	1.53941	0.290277	Tumor	BRCA
TCGA-A2-A0D4-01A	0.406428	3.08989	0.744218	Tumor	BRCA
TCGA-E9-A5UO-01A	1.04131	3.59773	1.20653	Tumor	BRCA
TCGA-GM-A2DL-01A	0.405818	3.34805	0.437895	Tumor	BRCA
TCGA-EW-A1PD-01A	1.34298	4.0496	0.566327	Tumor	BRCA
TCGA-A1-A0SI-01A	2.74053	2.60435	0.247618	Tumor	BRCA
TCGA-A2-A0CV-01A	1.10949	3.36223	0.330024	Tumor	BRCA
TCGA-E2-A15E-06A	0.039321	1.02136	0.483876	Tumor	BRCA
TCGA-AO-A12B-01A	0.65198	4.72106	0.577733	Tumor	BRCA
TCGA-B6-A408-01A	2.39622	4.24498	1.93158	Tumor	BRCA
TCGA-OL-A5D7-01A	1.12804	2.55777	1.2784	Tumor	BRCA
TCGA-A2-A0EW-01A	1.52893	3.99886	0.620841	Tumor	BRCA
TCGA-A2-A0T4-01A	1.31424	4.04232	0.324535	Tumor	BRCA
TCGA-C8-A131-01A	3.45263	2.56785	0.206506	Tumor	BRCA
TCGA-BH-A1EN-01A	0.558717	3.23508	0.0907006	Tumor	BRCA
TCGA-D8-A3Z5-01A	0.857746	5.10518	1.88561	Tumor	BRCA
TCGA-E9-A247-01A	0.862806	2.71001	0.734842	Tumor	BRCA
TCGA-C8-A12Q-01A	0.633574	3.25383	0.411578	Tumor	BRCA
TCGA-E2-A1BD-01A	1.31011	2.98045	0.606314	Tumor	BRCA
TCGA-E9-A1RI-01A	1.29666	1.67237	0.191615	Tumor	BRCA
TCGA-BH-A18M-11A	1.15075	4.30855	1.17247	Normal	BRCA
TCGA-E2-A105-01A	0.352518	3.1065	0.708768	Tumor	BRCA
TCGA-D8-A1JK-01A	3.31281	2.94012	0.111919	Tumor	BRCA
TCGA-E9-A1N9-11A	4.65669	4.89826	1.0594	Normal	BRCA
TCGA-BH-A0BJ-01A	0.741372	3.94601	0.214576	Tumor	BRCA
TCGA-S3-AA14-01A	0.761513	2.75235	0.918763	Tumor	BRCA
TCGA-C8-A26V-01A	1.83247	2.08516	0.113772	Tumor	BRCA
TCGA-BH-A1FB-01A	1.94671	2.11444	0.334076	Tumor	BRCA
TCGA-D8-A1JP-01A	0.995381	2.97122	0.487812	Tumor	BRCA
TCGA-E2-A14X-01A	0.687386	3.16794	0.485869	Tumor	BRCA
TCGA-BH-A0E2-01A	0.811797	4.09824	0.298169	Tumor	BRCA
TCGA-PL-A8LZ-01A	3.3939	4.69023	0.350575	Tumor	BRCA
TCGA-LL-A740-01A	0.933495	4.6042	0.300441	Tumor	BRCA
TCGA-BH-A0AZ-11A	1.68308	3.54697	1.24286	Normal	BRCA
TCGA-D8-A1X7-01A	0.382562	1.88119	0.272977	Tumor	BRCA
TCGA-AO-A0JD-01A	1.67673	1.65744	0.154792	Tumor	BRCA
TCGA-D8-A1X5-01A	0.537437	3.72537	0.305568	Tumor	BRCA
TCGA-E9-A22E-01A	2.50087	3.57043	0.180404	Tumor	BRCA
TCGA-AC-A23E-01A	0.983178	3.07097	0.184861	Tumor	BRCA
TCGA-AR-A0U2-01A	1.33341	3.89605	0.212259	Tumor	BRCA
TCGA-A2-A1FV-01A	0.155851	2.20184	0.565271	Tumor	BRCA
TCGA-A8-A09B-01A	0.513738	2.56063	1.10639	Tumor	BRCA
TCGA-AN-A0XO-01A	0.960438	3.16652	0.287486	Tumor	BRCA
TCGA-A7-A425-01A	1.28622	5.46591	1.6848	Tumor	BRCA
TCGA-BH-A0DD-11A	5.0337	4.81698	0.731839	Normal	BRCA
TCGA-A2-A0CZ-01A	0.779452	4.07549	0.51067	Tumor	BRCA
TCGA-GM-A3NY-01A	1.85417	4.48095	1.64812	Tumor	BRCA
TCGA-AR-A0U0-01A	4.1023	3.69117	0.202448	Tumor	BRCA
TCGA-AR-A24P-01A	0.981496	1.81209	0.0861632	Tumor	BRCA
TCGA-AN-A0G0-01A	0.603741	2.00506	0.135149	Tumor	BRCA
TCGA-AN-A0AM-01A	0.972792	3.39544	0.238212	Tumor	BRCA
TCGA-BH-A0E6-01A	1.17306	2.78609	0.896328	Tumor	BRCA
TCGA-E9-A248-01A	1.98944	2.35264	0.153531	Tumor	BRCA
TCGA-B6-A1KN-01A	1.18555	3.2102	0.446709	Tumor	BRCA
TCGA-LL-A9Q3-01A	0.801096	6.82131	0.425963	Tumor	BRCA
TCGA-A8-A08B-01A	2.67144	2.49521	0.466306	Tumor	BRCA
TCGA-A1-A0SG-01A	0.710759	3.13226	0.32724	Tumor	BRCA
TCGA-BH-A0H0-01A	0.105518	4.33302	0.644822	Tumor	BRCA
TCGA-D8-A1XR-01A	0.609072	2.86309	0.718934	Tumor	BRCA
TCGA-C8-A12P-01A	2.65793	2.26528	0.154966	Tumor	BRCA
TCGA-BH-A0BJ-11A	1.72214	3.40347	0.75558	Normal	BRCA
TCGA-LL-A50Y-01A	0.266098	5.8216	0.708961	Tumor	BRCA
TCGA-AO-A03N-01B	1.13516	4.08867	0.146511	Tumor	BRCA
TCGA-E2-A1IU-01A	0.165561	4.38092	0.480382	Tumor	BRCA
TCGA-EW-A1IX-01A	1.01935	2.90293	0.745606	Tumor	BRCA
TCGA-A2-A0EV-01A	0.934103	1.3972	0.442079	Tumor	BRCA
TCGA-BH-A0BT-11A	0.20074	3.30673	0.52411	Normal	BRCA
TCGA-AC-A3W5-01A	2.04611	5.12162	0.601915	Tumor	BRCA
TCGA-AR-A2LN-01A	0.92585	4.14096	0.785795	Tumor	BRCA
TCGA-E9-A1QZ-01A	1.8165	3.81945	0.445278	Tumor	BRCA
TCGA-BH-A8FY-01A	0.30645	6.29471	1.75008	Tumor	BRCA
TCGA-AC-A6IX-06A	0.128308	3.79182	0.720366	Tumor	BRCA
TCGA-AR-A1AL-01A	1.24715	3.72016	0.780578	Tumor	BRCA
TCGA-BH-A42T-01A	0.156056	3.79418	0.945651	Tumor	BRCA
TCGA-BH-A0B9-01A	0.806838	1.34393	0.665577	Tumor	BRCA
TCGA-BH-A0BS-11A	0.934068	4.07281	0.636875	Normal	BRCA
TCGA-AO-A0J8-01A	1.50645	3.49175	0.161108	Tumor	BRCA
TCGA-BH-A2L8-01A	0.759699	2.81769	0.556475	Tumor	BRCA
TCGA-E9-A1N5-01A	0.691983	3.20451	0.918763	Tumor	BRCA
TCGA-A8-A075-01A	1.19892	3.51799	0.1875	Tumor	BRCA
TCGA-AN-A0FZ-01A	0.385865	3.69268	0.539185	Tumor	BRCA
TCGA-D8-A1XJ-01A	1.71643	3.00253	0.0636129	Tumor	BRCA
TCGA-E2-A15F-01A	0.709941	2.63641	0.520784	Tumor	BRCA
TCGA-A2-A0EP-01A	4.09735	5.03557	1.15935	Tumor	BRCA
TCGA-BH-A18K-01A	1.28159	3.7724	0.529328	Tumor	BRCA
TCGA-AR-A5QN-01A	0.486391	5.04021	0.950451	Tumor	BRCA
TCGA-E9-A244-01A	0.614217	1.52319	0.164755	Tumor	BRCA
TCGA-A8-A0A2-01A	0.443963	2.06539	1.00256	Tumor	BRCA
TCGA-B6-A40C-01A	0.821972	4.3015	1.75364	Tumor	BRCA
TCGA-AR-A2LQ-01A	4.38584	4.17557	0.484712	Tumor	BRCA
TCGA-EW-A1J6-01A	0.71213	2.69476	0.491883	Tumor	BRCA
TCGA-EW-A1IZ-01A	1.18278	5.65408	0.683843	Tumor	BRCA
TCGA-AC-A2FG-01A	0.404482	4.01131	0.558829	Tumor	BRCA
TCGA-A8-A09Z-01A	0.266237	4.28335	0.176392	Tumor	BRCA
TCGA-EW-A1P1-01A	2.60873	4.16787	0.464657	Tumor	BRCA
TCGA-A8-A0A9-01A	0.477453	3.28348	0.707292	Tumor	BRCA
TCGA-BH-A0DT-01A	0.743414	2.95156	0.413227	Tumor	BRCA
TCGA-A2-A0T2-01A	2.35931	3.55516	0.274593	Tumor	BRCA
TCGA-A7-A4SA-01A	0.745828	4.59283	1.06723	Tumor	BRCA
TCGA-D8-A27F-01A	2.5343	1.96768	0.216844	Tumor	BRCA
TCGA-D8-A146-01A	0.816633	3.78128	0.760538	Tumor	BRCA
TCGA-D8-A27E-01A	0.444751	2.73526	0.169547	Tumor	BRCA
TCGA-C8-A138-01A	2.42374	3.81782	0.869256	Tumor	BRCA
TCGA-E2-A14V-01A	0.792252	2.37189	0.226788	Tumor	BRCA
TCGA-AC-A5EH-01A	1.71935	3.3623	0.309088	Tumor	BRCA
TCGA-A2-A0YL-01A	1.37921	3.37987	0.264689	Tumor	BRCA
TCGA-E2-A1LK-01A	1.35468	4.86734	0.708576	Tumor	BRCA
TCGA-D8-A13Z-01A	2.79931	3.42913	0.368151	Tumor	BRCA
TCGA-D8-A27V-01A	0.490858	3.19595	0.331823	Tumor	BRCA
TCGA-EW-A3U0-01A	2.22544	3.73744	0.906729	Tumor	BRCA
TCGA-A2-A4S2-01A	2.5329	4.18934	1.01708	Tumor	BRCA
TCGA-D8-A1XV-01A	0.112066	0.931545	0.224931	Tumor	BRCA
TCGA-BH-A1F0-01A	2.79483	4.21159	0.415045	Tumor	BRCA
TCGA-AN-A0FT-01A	0.682773	3.38588	1.16008	Tumor	BRCA
TCGA-A7-A0D9-11A	5.94512	3.71013	0.773025	Normal	BRCA
TCGA-E2-A15K-01A	1.41421	4.85903	0.406209	Tumor	BRCA
TCGA-BH-A0DL-01A	2.3581	1.95997	0.360853	Tumor	BRCA
TCGA-A2-A0EY-01A	0.695458	4.85903	0.373186	Tumor	BRCA
TCGA-B6-A0IG-01A	1.22931	4.02212	0.437076	Tumor	BRCA
TCGA-BH-A0HI-01A	1.527	4.05892	0.151195	Tumor	BRCA
TCGA-E2-A576-01A	0.343083	5.09999	1.35842	Tumor	BRCA
TCGA-BH-A201-01A	1.15524	2.40638	0.520426	Tumor	BRCA
TCGA-D8-A1JB-01A	0.770249	2.89873	0.438537	Tumor	BRCA
TCGA-A1-A0SN-01A	1.51275	4.04074	0.27851	Tumor	BRCA
TCGA-A8-A08A-01A	0.831303	4.57825	0.259504	Tumor	BRCA
TCGA-A2-A0YI-01A	0.697185	3.47281	0.346776	Tumor	BRCA
TCGA-AR-A1AN-01A	1.12441	3.3926	0.204887	Tumor	BRCA
TCGA-AR-A2LM-01A	1.15706	2.98387	0.506293	Tumor	BRCA
TCGA-AR-A5QQ-01A	2.20773	3.84136	0.312853	Tumor	BRCA
TCGA-AR-A0TR-01A	0.741875	1.93062	1.32387	Tumor	BRCA
TCGA-GM-A3XG-01A	0.56254	3.97979	1.23474	Tumor	BRCA
TCGA-BH-A1FC-01A	2.86357	1.92345	0.135146	Tumor	BRCA
TCGA-A2-A0D1-01A	2.52182	2.97167	0.608046	Tumor	BRCA
TCGA-EW-A1P7-01A	1.96596	3.4375	0.441217	Tumor	BRCA
TCGA-AR-A1AP-01A	0.768611	3.53217	0.397675	Tumor	BRCA
TCGA-E2-A150-01A	1.53398	2.11236	0.392977	Tumor	BRCA
TCGA-EW-A2FW-01A	0.601328	3.54758	0.630582	Tumor	BRCA
TCGA-AR-A1AV-01A	0.394786	2.12004	0.544787	Tumor	BRCA
TCGA-A2-A0T1-01A	2.42127	3.52963	0.216664	Tumor	BRCA
TCGA-BH-A0BM-11A	0.442857	3.14641	0.663088	Normal	BRCA
TCGA-BH-A0C0-11A	0.19374	3.66276	1.1896	Normal	BRCA
TCGA-AO-A0JF-01A	2.40097	3.81715	0.268728	Tumor	BRCA
TCGA-OL-A6VR-01A	0.278298	3.21133	0.973852	Tumor	BRCA
TCGA-A8-A090-01A	0.703901	3.30107	0.439798	Tumor	BRCA
TCGA-BH-A0BG-01A	1.14881	2.23148	0.425334	Tumor	BRCA
TCGA-AO-A1KP-01A	0.558387	2.36539	0.567258	Tumor	BRCA
TCGA-LL-A441-01A	1.08488	3.42791	1.48102	Tumor	BRCA
TCGA-C8-A133-01A	2.91986	3.70499	0.104454	Tumor	BRCA
TCGA-BH-A8FZ-01A	0.800527	3.22094	1.03841	Tumor	BRCA
TCGA-E2-A1II-01A	0.697503	2.05418	0.330738	Tumor	BRCA
TCGA-EW-A6SC-01A	1.09584	3.38614	1.12727	Tumor	BRCA
TCGA-AN-A0XT-01A	0.411194	3.38598	0.929085	Tumor	BRCA
TCGA-BH-A0RX-01A	3.45572	3.17676	0.200938	Tumor	BRCA
TCGA-A8-A08X-01A	2.70579	5.06835	0.255578	Tumor	BRCA
TCGA-AO-A03V-01A	0.765885	3.22259	0.798527	Tumor	BRCA
TCGA-EW-A1PH-01A	2.30873	2.67262	0.558491	Tumor	BRCA
TCGA-A2-A0ST-01A	2.64976	2.90614	0.351377	Tumor	BRCA
TCGA-BH-A0BC-01A	0.905972	5.05337	0.162863	Tumor	BRCA
TCGA-E9-A1NH-01A	0.583701	3.26674	0.805684	Tumor	BRCA
TCGA-B6-A0X5-01A	0.0514044	4.48185	0.545981	Tumor	BRCA
TCGA-AC-A4ZE-01A	0.314314	4.66026	1.826	Tumor	BRCA
TCGA-A8-A07Z-01A	1.52575	4.13178	0.283013	Tumor	BRCA
TCGA-OL-A66P-01A	3.4414	6.17194	0.25107	Tumor	BRCA
TCGA-E2-A1LE-01A	1.89403	4.95045	0.38739	Tumor	BRCA
TCGA-C8-A8HR-01A	1.53335	5.1133	1.32348	Tumor	BRCA
TCGA-BH-A0H7-11A	0.293549	4.09549	0.62041	Normal	BRCA
TCGA-A8-A09T-01A	0.782553	1.66672	0.0853755	Tumor	BRCA
TCGA-BH-A0HB-01A	1.34497	2.39629	0.191748	Tumor	BRCA
TCGA-A8-A08G-01A	1.05005	1.96143	0.611048	Tumor	BRCA
TCGA-A2-A0EQ-01A	3.25307	4.80284	0.704012	Tumor	BRCA
TCGA-A8-A081-01A	0.70276	1.48311	0.193683	Tumor	BRCA
TCGA-AO-A1KO-01A	0.561191	2.18361	0.260019	Tumor	BRCA
TCGA-BH-A0HW-01A	0.9337	2.17095	1.06912	Tumor	BRCA
TCGA-OL-A66H-01A	0.79146	4.89317	1.00938	Tumor	BRCA
TCGA-A2-A0T0-01A	3.98993	3.37941	0.19931	Tumor	BRCA
TCGA-A7-A0DB-11A	0.397047	4.43023	0.573794	Normal	BRCA
TCGA-AN-A04C-01A	0.307601	3.16218	0.626879	Tumor	BRCA
TCGA-E2-A573-01A	3.10654	4.74226	0.315875	Tumor	BRCA
TCGA-AN-A0XS-01A	0.866883	3.36242	0.755295	Tumor	BRCA
TCGA-D8-A3Z6-01A	0.881397	5.94321	0.933164	Tumor	BRCA
TCGA-EW-A3E8-01B	2.64067	5.18172	1.2519	Tumor	BRCA
TCGA-C8-A137-01A	0.111475	3.74567	0.0748735	Tumor	BRCA
TCGA-GM-A4E0-01A	3.09618	6.22645	1.44083	Tumor	BRCA
TCGA-E2-A1B4-01A	0.471241	3.36218	0.797873	Tumor	BRCA
TCGA-EW-A2FS-01A	0.490441	3.67651	0.896221	Tumor	BRCA
TCGA-S3-A6ZG-01A	0.232985	2.8934	1.46894	Tumor	BRCA
TCGA-BH-A209-11A	4.5231	4.21742	0.513963	Normal	BRCA
TCGA-GM-A3XN-01A	3.32442	5.10061	1.33005	Tumor	BRCA
TCGA-EW-A1P8-01A	1.08359	2.15133	0.3799	Tumor	BRCA
TCGA-E2-A156-01A	0.972514	2.92052	0.426494	Tumor	BRCA
TCGA-AC-A8OP-01A	0.4367	4.25596	1.51127	Tumor	BRCA
TCGA-AN-A0FS-01A	0.681027	3.11211	0.525806	Tumor	BRCA
TCGA-E2-A15M-11A	0.574534	4.46134	0.248966	Normal	BRCA
TCGA-B6-A0IM-01A	1.43785	1.91144	0.515694	Tumor	BRCA
TCGA-E9-A3HO-01A	1.50678	3.39008	2.471	Tumor	BRCA
TCGA-E2-A1L7-11A	0.976477	4.70409	0.790258	Normal	BRCA
TCGA-D8-A27K-01A	0.717708	2.59847	0.564959	Tumor	BRCA
TCGA-E9-A2JT-01A	0.542537	3.96153	0.632656	Tumor	BRCA
TCGA-BH-A1EN-11A	0.577295	5.25592	0.938903	Normal	BRCA
TCGA-GM-A2DK-01A	1.07933	5.20115	0.642506	Tumor	BRCA
TCGA-AR-A1AK-01A	0.317173	4.14098	0.850005	Tumor	BRCA
TCGA-E2-A15R-01A	0.969387	3.63098	0.414031	Tumor	BRCA
TCGA-BH-A18Q-01A	0.490741	2.73833	0.723344	Tumor	BRCA
TCGA-BH-A0DV-11A	0.262812	3.93851	0.733347	Normal	BRCA
TCGA-E2-A153-01A	2.6108	3.22271	0.320457	Tumor	BRCA
TCGA-BH-A0BT-01A	2.26186	2.19242	0.470617	Tumor	BRCA
TCGA-E9-A54Y-01A	0.227176	3.87621	1.40203	Tumor	BRCA
TCGA-E2-A14Q-01A	0.939314	3.41374	0.482716	Tumor	BRCA
TCGA-BH-A0HN-01A	0.984761	4.17757	1.14728	Tumor	BRCA
TCGA-E2-A1IK-01A	0.273266	4.42314	0.0695473	Tumor	BRCA
TCGA-E2-A10C-01A	0.398514	4.10871	1.43507	Tumor	BRCA
TCGA-A8-A095-01A	0.756338	2.42426	0.373746	Tumor	BRCA
TCGA-BH-A0DH-11A	0.836936	4.08383	1.09354	Normal	BRCA
TCGA-A7-A0DB-01A	1.0272	2.37102	0.211195	Tumor	BRCA
TCGA-BH-A18J-01A	1.77933	4.82051	0.126211	Tumor	BRCA
TCGA-BH-A28O-01A	0.691826	4.80903	1.49017	Tumor	BRCA
TCGA-AC-A3TN-01A	0.542352	5.58633	1.0094	Tumor	BRCA
TCGA-A7-A13E-01A	0.440996	3.14146	0.55252	Tumor	BRCA
TCGA-BH-A0W5-01A	1.10601	2.75092	0.765078	Tumor	BRCA
TCGA-GM-A2DD-01A	2.2348	3.84338	0.32047	Tumor	BRCA
TCGA-AN-A0XV-01A	1.30666	3.54947	0.507414	Tumor	BRCA
TCGA-E2-A1IL-01A	1.53733	3.85882	0.950746	Tumor	BRCA
TCGA-EW-A2FR-01A	1.49583	2.70226	0.453852	Tumor	BRCA
TCGA-3C-AAAU-01A	0.245233	2.90308	0.741022	Tumor	BRCA
TCGA-AR-A24W-01A	0.764486	2.38238	0.266953	Tumor	BRCA
TCGA-OL-A5RZ-01A	0.730938	5.12537	1.32825	Tumor	BRCA
TCGA-E9-A1RB-01A	1.04415	1.74814	0.250504	Tumor	BRCA
TCGA-AN-A0AJ-01A	1.65035	2.10184	0.334275	Tumor	BRCA
TCGA-AR-A1AT-01A	3.0429	3.57435	0.144242	Tumor	BRCA
TCGA-BH-A1FD-11B	1.8709	3.98132	0.467305	Normal	BRCA
TCGA-A8-A09Q-01A	1.04126	1.66775	0.500365	Tumor	BRCA
TCGA-A8-A083-01A	1.56397	3.10419	0.664417	Tumor	BRCA
TCGA-AN-A0XL-01A	0.203175	4.25891	0.733979	Tumor	BRCA
TCGA-E9-A1RC-01A	0.681471	1.78767	0.173842	Tumor	BRCA
TCGA-D8-A27I-01A	1.63743	3.5807	0.499536	Tumor	BRCA
TCGA-A2-A04Y-01A	1.13167	3.51367	1.1212	Tumor	BRCA
TCGA-PE-A5DC-01A	0.347224	4.42473	1.6206	Tumor	BRCA
TCGA-OL-A5D8-01A	0.448718	3.63391	1.18028	Tumor	BRCA
TCGA-A7-A26E-01A	0.456824	3.11507	0.246531	Tumor	BRCA
TCGA-AN-A0FL-01A	0.344217	2.72569	0.091117	Tumor	BRCA
TCGA-A8-A0A1-01A	0.706238	2.61586	0.131164	Tumor	BRCA
TCGA-AN-A0FN-01A	2.19424	3.7472	0.368553	Tumor	BRCA
TCGA-D8-A1J9-01A	1.66667	2.47066	0.212639	Tumor	BRCA
TCGA-BH-A1EO-01A	1.83728	2.42007	0.152232	Tumor	BRCA
TCGA-B6-A0I2-01A	0.967032	1.78598	0.338232	Tumor	BRCA
TCGA-E9-A5UP-01A	0.830726	2.24872	0.833631	Tumor	BRCA
TCGA-A2-A0T5-01A	0.738619	2.72209	0.417564	Tumor	BRCA
TCGA-A7-A0DA-01A	1.41583	3.24591	0.575398	Tumor	BRCA
TCGA-BH-A1FJ-11B	3.61092	3.53159	0.191997	Normal	BRCA
TCGA-B6-A0IC-01A	0.505299	2.29425	0.556959	Tumor	BRCA
TCGA-BH-A1FH-11B	1.43731	4.41914	0.451392	Normal	BRCA
TCGA-BH-A5J0-01A	0.758259	4.72348	0.503134	Tumor	BRCA
TCGA-A2-A0CY-01A	0.623934	2.19009	1.34729	Tumor	BRCA
TCGA-E9-A245-01A	0.291205	2.40785	0.35099	Tumor	BRCA
TCGA-GM-A3NW-01A	0.493725	5.42966	0.95126	Tumor	BRCA
TCGA-A1-A0SB-01A	0.147634	1.77096	0.749602	Tumor	BRCA
TCGA-BH-A0B8-11A	3.24434	4.17002	0.740942	Normal	BRCA
TCGA-OL-A66N-01A	2.14705	5.71902	0.797792	Tumor	BRCA
TCGA-A2-A0CQ-01A	0.64615	2.88173	0.801935	Tumor	BRCA
TCGA-C8-A1HG-01A	1.6237	2.85006	0.11263	Tumor	BRCA
TCGA-AC-A2BK-01A	0.0905168	1.8071	1.11057	Tumor	BRCA
TCGA-A8-A08J-01A	1.24271	2.38262	0.292369	Tumor	BRCA
TCGA-A8-A09V-01A	0.689833	2.08613	1.1302	Tumor	BRCA
TCGA-A2-A0T3-01A	0.750949	3.20975	0.532942	Tumor	BRCA
TCGA-AC-A2FM-11B	0.498939	4.8657	0.959936	Normal	BRCA
TCGA-C8-A1HK-01A	1.22173	2.19662	0.138196	Tumor	BRCA
TCGA-AN-A04A-01A	1.12851	1.87473	0.23046	Tumor	BRCA
TCGA-E9-A1RG-01A	0.481193	3.5491	0.447306	Tumor	BRCA
TCGA-JL-A3YW-01A	3.35164	4.50744	0.343562	Tumor	BRCA
TCGA-E2-A154-01A	1.10288	2.27433	0.701411	Tumor	BRCA
TCGA-A2-A04U-01A	0.64443	4.07818	0.330937	Tumor	BRCA
TCGA-BH-A0EE-01A	3.78548	1.27365	0.243824	Tumor	BRCA
TCGA-BH-A0H5-01A	1.11096	2.81555	0.379583	Tumor	BRCA
TCGA-EW-A1IW-01A	1.01668	3.03919	0.198595	Tumor	BRCA
TCGA-AO-A0J4-01A	1.16372	2.68887	0.290566	Tumor	BRCA
TCGA-A7-A3J1-01A	2.36451	5.48758	0.844581	Tumor	BRCA
TCGA-E9-A243-01A	3.19006	1.09051	0.0889785	Tumor	BRCA
TCGA-C8-A134-01A	2.68387	2.99788	0.788628	Tumor	BRCA
TCGA-BH-A1FC-11A	4.98956	5.34523	0.824864	Normal	BRCA
TCGA-D8-A1Y1-01A	1.37884	1.75906	0.152797	Tumor	BRCA
TCGA-AO-A12A-01A	1.22753	3.38926	0.745811	Tumor	BRCA
TCGA-E2-A108-01A	1.80097	4.11267	0.338252	Tumor	BRCA
TCGA-BH-A1F8-11B	0.779205	5.30942	0.377843	Normal	BRCA
TCGA-BH-A0E1-01A	1.10817	5.73996	0.19146	Tumor	BRCA
TCGA-BH-A204-11A	2.66405	4.15794	0.359002	Normal	BRCA
TCGA-E2-A14U-01A	0.0767501	4.35911	1.29591	Tumor	BRCA
TCGA-BH-A0HL-01A	0.430948	4.41066	1.19399	Tumor	BRCA
TCGA-E9-A229-01A	2.13929	3.19844	0.650262	Tumor	BRCA
TCGA-A8-A08T-01A	0.589671	1.91949	0.575414	Tumor	BRCA
TCGA-E9-A1RF-01A	1.38924	2.2783	0.342042	Tumor	BRCA
TCGA-A2-A04T-01A	2.14235	2.97905	0.655174	Tumor	BRCA
TCGA-E2-A15P-01A	0.969619	2.76466	0.721217	Tumor	BRCA
TCGA-C8-A3M8-01A	0.207834	4.4119	0.615823	Tumor	BRCA
TCGA-LL-A5YO-01A	2.46142	4.3757	0.277459	Tumor	BRCA
TCGA-OL-A66L-01A	1.0135	6.3054	0.918786	Tumor	BRCA
TCGA-OL-A66K-01A	0.722687	5.07293	1.60604	Tumor	BRCA
TCGA-E2-A1LG-01A	0.981202	1.38141	0.409359	Tumor	BRCA
TCGA-E2-A1LS-01A	0.0850288	1.2028	0.143133	Tumor	BRCA
TCGA-BH-A0H5-11A	1.72655	3.54241	1.08783	Normal	BRCA
TCGA-A7-A426-01A	1.7886	5.82198	2.1902	Tumor	BRCA
TCGA-BH-A0B7-01A	1.27294	4.44641	0.250412	Tumor	BRCA
TCGA-AC-A2FO-01A	0.497171	4.41774	0.902072	Tumor	BRCA
TCGA-D8-A27L-01A	1.11781	2.6454	0.455938	Tumor	BRCA
TCGA-AC-A2FF-01A	0.468153	3.18395	0.573206	Tumor	BRCA
TCGA-GM-A2D9-01A	0.413717	5.00902	0.853994	Tumor	BRCA
TCGA-A2-A0D3-01A	0.431868	3.22054	0.390202	Tumor	BRCA
TCGA-A7-A0CH-11A	1.37965	4.48092	0.569664	Normal	BRCA
TCGA-A2-A0EO-01A	1.2561	1.62214	0.137942	Tumor	BRCA
TCGA-E9-A1NA-11A	3.06906	4.9309	0.883501	Normal	BRCA
TCGA-A2-A0T7-01A	1.07004	4.4654	0.371179	Tumor	BRCA
TCGA-OL-A6VO-01A	1.72757	2.93885	0.624616	Tumor	BRCA
TCGA-BH-A0EI-01A	1.64857	2.03545	0.57542	Tumor	BRCA
TCGA-A8-A094-01A	2.72149	3.03219	0.387988	Tumor	BRCA
TCGA-A8-A092-01A	1.67619	1.1854	0.490422	Tumor	BRCA
TCGA-AC-A3W6-01A	1.95798	5.63198	1.35471	Tumor	BRCA
TCGA-BH-A0BA-01A	0.201242	4.30851	0.884366	Tumor	BRCA
TCGA-EW-A1OX-01A	0.221762	3.30679	0.171104	Tumor	BRCA
TCGA-A2-A0CR-01A	0.800751	5.79526	0.660293	Tumor	BRCA
TCGA-D8-A1JD-01A	1.68282	1.33765	0.260015	Tumor	BRCA
TCGA-C8-A26X-01A	1.64517	3.16384	0.0721251	Tumor	BRCA
TCGA-E9-A1RC-11A	2.54481	4.19889	0.443706	Normal	BRCA
TCGA-A1-A0SE-01A	1.31156	3.03285	0.239414	Tumor	BRCA
TCGA-A7-A4SF-01A	0.468439	3.89622	1.37993	Tumor	BRCA
TCGA-OL-A66O-01A	0.480088	3.6724	1.30881	Tumor	BRCA
TCGA-C8-A26W-01A	0.613987	2.86489	0.490264	Tumor	BRCA
TCGA-E2-A9RU-01A	2.46975	2.69065	0.356432	Tumor	BRCA
TCGA-AN-A0FW-01A	0.781828	2.77159	0.276243	Tumor	BRCA
TCGA-D8-A1JC-01A	1.75037	4.07874	0.0902566	Tumor	BRCA
TCGA-C8-A12V-01A	2.37688	3.05804	0.438686	Tumor	BRCA
TCGA-A2-A04P-01A	0.641705	3.0172	0.91197	Tumor	BRCA
TCGA-BH-A0W3-01A	0.102673	3.6423	0.489048	Tumor	BRCA
TCGA-BH-A0B5-01A	0.72688	3.24649	0.842762	Tumor	BRCA
TCGA-S3-AA10-01A	2.70229	2.88417	0.536795	Tumor	BRCA
TCGA-BH-A0B0-01A	2.76245	3.22752	0.297923	Tumor	BRCA
TCGA-E2-A574-01A	0.142816	2.38792	0.398864	Tumor	BRCA
TCGA-AN-A0XN-01A	1.21877	2.72769	0.190894	Tumor	BRCA
TCGA-AN-A0XW-01A	2.91043	2.32996	0.246343	Tumor	BRCA
TCGA-BH-A0DK-11A	0.653055	2.8619	0.466095	Normal	BRCA
TCGA-C8-A1HF-01A	3.17196	2.25151	0.387272	Tumor	BRCA
TCGA-BH-A0AU-11A	0.889775	4.41743	1.50684	Normal	BRCA
TCGA-AR-A2LO-01A	0.793207	3.35722	1.05557	Tumor	BRCA
TCGA-D8-A1XA-01A	0.782212	1.50841	0.449182	Tumor	BRCA
TCGA-BH-A0BL-01A	3.63834	2.47707	0.458301	Tumor	BRCA
TCGA-EW-A1J2-01A	1.19113	2.80502	0.420683	Tumor	BRCA
TCGA-BH-A0AZ-01A	1.54645	4.30756	0.15482	Tumor	BRCA
TCGA-E9-A227-01A	1.44718	3.56956	0.538302	Tumor	BRCA
TCGA-A2-A0D2-01A	2.03663	2.35026	0.348571	Tumor	BRCA
TCGA-D8-A1XM-01A	0.96866	1.89042	0.267812	Tumor	BRCA
TCGA-D8-A1Y3-01A	2.30712	1.7888	0.271444	Tumor	BRCA
TCGA-C8-A275-01A	2.71486	3.30834	0.100699	Tumor	BRCA
TCGA-E2-A3DX-01A	1.68898	4.10521	0.503174	Tumor	BRCA
TCGA-C8-A1HM-01A	2.82849	2.86362	0.373484	Tumor	BRCA
TCGA-E2-A158-01A	0.342815	1.99807	0.666258	Tumor	BRCA
TCGA-AR-A0TP-01A	0.626409	3.03657	0.52966	Tumor	BRCA
TCGA-A7-A26F-01B	4.6986	3.31065	0.722686	Tumor	BRCA
TCGA-A2-A1FW-01A	0.117134	1.70325	0.336734	Tumor	BRCA
TCGA-E2-A15A-06A	0.265854	2.47298	0.813697	Tumor	BRCA
TCGA-BH-A0C7-01B	1.94839	3.40013	0.705721	Tumor	BRCA
TCGA-AR-A1AJ-01A	3.4168	4.02972	0.234699	Tumor	BRCA
TCGA-E9-A1R5-01A	0.707781	1.77674	0.428263	Tumor	BRCA
TCGA-A8-A09A-01A	0.880648	2.92171	0.336815	Tumor	BRCA
TCGA-GM-A2DC-01A	0	3.68633	0.662856	Tumor	BRCA
TCGA-A2-A3KC-01A	0.947488	5.14086	1.0193	Tumor	BRCA
TCGA-AO-A0J9-01A	1.99147	3.85245	1.05487	Tumor	BRCA
TCGA-E2-A14Y-01A	1.77949	1.88713	0.284076	Tumor	BRCA
TCGA-D8-A4Z1-01A	0.370458	5.13481	1.59836	Tumor	BRCA
TCGA-3C-AALI-01A	2.37579	4.36375	0.773684	Tumor	BRCA
TCGA-E2-A159-01A	3.95343	3.04077	0.308307	Tumor	BRCA
TCGA-E2-A155-01A	0.0565581	3.31786	0.354313	Tumor	BRCA
TCGA-A8-A082-01A	0.58048	1.91215	0.709742	Tumor	BRCA
TCGA-E2-A14R-01A	0.999233	3.28898	0.522272	Tumor	BRCA
TCGA-D8-A141-01A	1.9764	3.54054	0.443447	Tumor	BRCA
TCGA-BH-A204-01A	0.160998	1.848	0.22443	Tumor	BRCA
TCGA-E2-A109-01A	0.562603	2.98644	1.12061	Tumor	BRCA
TCGA-C8-A1HJ-01A	1.40593	1.73089	0.227127	Tumor	BRCA
TCGA-BH-A0C1-01B	1.80113	3.04171	0.265909	Tumor	BRCA
TCGA-E9-A1RI-11A	5.98519	3.56884	0.193342	Normal	BRCA
TCGA-D8-A1Y2-01A	2.26286	2.4942	0.261712	Tumor	BRCA
TCGA-E2-A1LH-11A	0.443956	3.46693	0.658976	Normal	BRCA
TCGA-AR-A2LJ-01A	1.38834	4.88175	0.767881	Tumor	BRCA
TCGA-AC-A2QH-01B	1.88696	0.6087	1.85609	Tumor	BRCA
TCGA-A2-A0YK-01A	0.405015	4.03471	0.46761	Tumor	BRCA
TCGA-E9-A22H-01A	1.47803	3.39642	0.159437	Tumor	BRCA
TCGA-E2-A1L8-01A	1.08125	2.04941	0.294561	Tumor	BRCA
TCGA-BH-A0B8-01A	1.2715	2.98425	0.522582	Tumor	BRCA
TCGA-BH-A18G-01A	2.50496	2.60228	0.145549	Tumor	BRCA
TCGA-JL-A3YX-01A	1.33946	3.92568	1.10992	Tumor	BRCA
TCGA-S3-AA17-01A	2.13095	2.91518	0.956118	Tumor	BRCA
TCGA-BH-A0B5-11A	1.03693	4.11683	0.667673	Normal	BRCA
TCGA-E2-A15M-01A	1.67335	2.8515	0.48057	Tumor	BRCA
TCGA-E2-A56Z-01A	0.600864	4.72089	0.956628	Tumor	BRCA
TCGA-A7-A0CH-01A	1.46033	2.85178	0.492719	Tumor	BRCA
TCGA-AR-A0TZ-01A	0.684376	2.63186	0.89523	Tumor	BRCA
TCGA-E2-A15I-01A	0.57465	3.15565	0.813191	Tumor	BRCA
TCGA-BH-A0B4-01A	1.13763	4.0827	0.571781	Tumor	BRCA
TCGA-E2-A15K-06A	0.113511	4.43141	0.826594	Tumor	BRCA
TCGA-BH-A0WA-01A	2.26204	2.36669	0.320135	Tumor	BRCA
TCGA-A2-A0ET-01A	0.214739	1.57943	1.21392	Tumor	BRCA
TCGA-OL-A5RW-01A	2.44861	2.55529	0.423483	Tumor	BRCA
TCGA-A7-A13D-01B	1.10806	2.47363	0.700534	Tumor	BRCA
TCGA-AN-A0FD-01A	1.71528	2.53089	0.370008	Tumor	BRCA
TCGA-BH-A0H7-01A	1.50321	3.93049	0.13481	Tumor	BRCA
TCGA-LL-A5YL-01A	0.890653	5.00344	0.468949	Tumor	BRCA
TCGA-A2-A0D0-01A	1.85309	4.12236	0.357421	Tumor	BRCA
TCGA-AO-A129-01A	2.85058	2.85744	0.629528	Tumor	BRCA
TCGA-BH-A1EW-01A	1.1361	3.34883	0.480106	Tumor	BRCA
TCGA-AO-A03M-01B	0.761684	4.38059	0.121264	Tumor	BRCA
TCGA-B6-A0RP-01A	0.949079	3.21918	0.716958	Tumor	BRCA
TCGA-E2-A15T-01A	0.350324	2.69441	0.537713	Tumor	BRCA
TCGA-A2-A4RW-01A	2.28345	5.03105	1.33121	Tumor	BRCA
TCGA-AC-A2FF-11A	1.06083	3.2892	0.648507	Normal	BRCA
TCGA-BH-A0B7-11A	0.233246	3.98402	1.08853	Normal	BRCA
TCGA-A8-A08O-01A	0.599196	2.20066	0.580979	Tumor	BRCA
TCGA-BH-A18I-01A	1.77558	3.10422	0.383466	Tumor	BRCA
TCGA-BH-A0BM-01A	0.652905	3.59998	0.659581	Tumor	BRCA
TCGA-E2-A14N-01A	0.897175	1.41944	0.14695	Tumor	BRCA
TCGA-5L-AAT0-01A	0.641655	3.8848	1.01925	Tumor	BRCA
TCGA-E9-A1NG-11A	6.43214	5.24336	0.455402	Normal	BRCA
TCGA-BH-A6R9-01A	5.27037	3.49586	0.668203	Tumor	BRCA
TCGA-EW-A1PG-01A	0.658968	2.75524	0.0821058	Tumor	BRCA
TCGA-AN-A03Y-01A	0.55371	2.52894	1.18045	Tumor	BRCA
TCGA-BH-A0DL-11A	0.640597	4.05012	1.24351	Normal	BRCA
TCGA-B6-A0RT-01A	2.7354	2.89138	0.522914	Tumor	BRCA
TCGA-A2-A25D-01A	1.30796	3.68091	0.38853	Tumor	BRCA
TCGA-A7-A56D-01A	1.2366	6.43948	0.104276	Tumor	BRCA
TCGA-D8-A73W-01A	1.85137	4.30658	0.617665	Tumor	BRCA
TCGA-AO-A0J5-01A	1.36402	2.8118	0.386044	Tumor	BRCA
TCGA-E9-A1R7-11A	6.60728	4.03786	0.87826	Normal	BRCA
TCGA-A2-A1G6-01A	1.78238	3.5035	0.449258	Tumor	BRCA
TCGA-AC-A3OD-01B	1.32686	1.05938	0.896385	Tumor	BRCA
TCGA-BH-A0H9-11A	4.18874	5.40481	0.427536	Normal	BRCA
TCGA-A7-A0CJ-01A	1.9282	1.85068	0.732695	Tumor	BRCA
TCGA-A8-A07U-01A	3.53621	2.408	0.330005	Tumor	BRCA
TCGA-D8-A1XS-01A	0.834854	1.90183	0.490914	Tumor	BRCA
TCGA-B6-A0I8-01A	0.758833	4.00003	0.570124	Tumor	BRCA
TCGA-LL-A5YM-01A	0.474252	5.25335	0.480455	Tumor	BRCA
TCGA-E2-A15E-01A	0.889633	2.5105	0.561045	Tumor	BRCA
TCGA-D8-A27G-01A	0.555762	3.41411	0.387315	Tumor	BRCA
TCGA-BH-A1EX-01A	1.6961	1.40758	0.24964	Tumor	BRCA
TCGA-A8-A076-01A	1.09807	2.29821	0.346966	Tumor	BRCA
TCGA-EW-A1OV-01A	0.912507	3.75474	0.700905	Tumor	BRCA
TCGA-B6-A0X7-01A	1.45304	3.55425	0.951609	Tumor	BRCA
TCGA-B6-A0WT-01A	1.86222	2.53563	0.693183	Tumor	BRCA
TCGA-A2-A4S3-01A	0.906993	4.0587	0.765847	Tumor	BRCA
TCGA-BH-A0BZ-01A	1.11186	5.17307	0.270306	Tumor	BRCA
TCGA-OL-A5RU-01A	0.724558	4.7332	0.866802	Tumor	BRCA
TCGA-D8-A73U-01A	1.63217	4.30572	0.789901	Tumor	BRCA
TCGA-A2-A0YT-01A	0.633211	3.78268	0.173836	Tumor	BRCA
TCGA-A1-A0SK-01A	0.732276	1.46925	0.516744	Tumor	BRCA
TCGA-E9-A295-01A	0.538131	4.24496	0.31736	Tumor	BRCA
TCGA-AR-A1AR-01A	2.45989	2.01366	0.179688	Tumor	BRCA
TCGA-D8-A1XY-01A	2.33936	2.13946	0.547224	Tumor	BRCA
TCGA-LL-A8F5-01A	1.95612	4.03768	0.275777	Tumor	BRCA
TCGA-E9-A1R6-01A	0.461935	2.28324	0.65379	Tumor	BRCA
TCGA-BH-A1FL-01A	0.293283	3.01032	0.718369	Tumor	BRCA
TCGA-BH-A18S-11A	3.25358	4.77694	1.04675	Normal	BRCA
TCGA-E9-A1RE-01A	0.301379	1.42922	0.695742	Tumor	BRCA
TCGA-BH-A0BC-11A	5.08643	3.56314	0.717896	Normal	BRCA
TCGA-D8-A1JN-01A	0.0660238	3.16454	0.376396	Tumor	BRCA
TCGA-D8-A145-01A	1.04278	3.63405	0.840686	Tumor	BRCA
TCGA-B6-A0IK-01A	0.902901	4.78903	0.170035	Tumor	BRCA
TCGA-C8-A1HE-01A	0.628555	2.81286	0.469997	Tumor	BRCA
TCGA-A8-A0AB-01A	0.310023	1.34126	0.715758	Tumor	BRCA
TCGA-EW-A1J3-01A	0.656104	1.52354	0.320254	Tumor	BRCA
TCGA-GI-A2C8-01A	2.02729	3.00977	0.223539	Tumor	BRCA
TCGA-A2-A0YJ-01A	1.6113	4.02646	0.214189	Tumor	BRCA
TCGA-A8-A0A7-01A	2.335	3.57372	0.160134	Tumor	BRCA
TCGA-A8-A08L-01A	2.52902	3.09797	0.432603	Tumor	BRCA
TCGA-BH-A0H6-01A	1.07934	2.34515	0.90254	Tumor	BRCA
TCGA-D8-A1XL-01A	2.63565	2.36332	0.686323	Tumor	BRCA
TCGA-E2-A10B-01A	1.07187	4.91506	0.396415	Tumor	BRCA
TCGA-E9-A228-01A	0.568218	3.72791	0.555821	Tumor	BRCA
TCGA-A2-A3KD-01A	1.00084	3.13663	0.369152	Tumor	BRCA
TCGA-AQ-A7U7-01A	2.32019	4.7687	1.47486	Tumor	BRCA
TCGA-AO-A1KS-01A	0.604316	1.9202	0.133132	Tumor	BRCA
TCGA-A7-A0DC-01B	0.301534	3.42388	1.68124	Tumor	BRCA
TCGA-BH-A0EB-01A	0.75603	2.35113	0.299016	Tumor	BRCA
TCGA-E2-A1LB-11A	1.97587	3.27987	1.00704	Normal	BRCA
TCGA-C8-A12W-01A	0.816481	1.80332	0.46312	Tumor	BRCA
TCGA-AR-A24L-01A	0.555965	2.34704	0.0640578	Tumor	BRCA
TCGA-EW-A1PB-01A	2.26777	3.76191	0.127355	Tumor	BRCA
TCGA-D8-A1JJ-01A	0.695889	2.47275	0.445131	Tumor	BRCA
TCGA-C8-A12Z-01A	0.95057	3.83413	0.064882	Tumor	BRCA
TCGA-A8-A09X-01A	1.10941	4.51302	0.230699	Tumor	BRCA
TCGA-AC-A62Y-01A	1.15396	3.83767	0.358824	Tumor	BRCA
TCGA-AC-A3YJ-01A	0.65927	3.59964	0.857506	Tumor	BRCA
TCGA-E9-A22G-01A	2.52705	2.94329	0.501753	Tumor	BRCA
TCGA-GM-A5PX-01A	1.02707	5.72263	1.00676	Tumor	BRCA
TCGA-A2-A4RX-01A	1.46673	3.47772	0.822897	Tumor	BRCA
TCGA-BH-A0HK-11A	1.16388	3.31624	0.472625	Normal	BRCA
TCGA-B6-A0WW-01A	1.44387	1.78461	0.226668	Tumor	BRCA
TCGA-A2-A0SV-01A	2.5446	2.49626	0.474014	Tumor	BRCA
TCGA-AR-A24U-01A	2.04429	2.23218	0.190645	Tumor	BRCA
TCGA-B6-A0X0-01A	0.428206	2.54456	0.462664	Tumor	BRCA
TCGA-BH-A0EA-01A	1.42597	4.25212	0.687201	Tumor	BRCA
TCGA-LL-A440-01A	2.11518	5.14562	1.29592	Tumor	BRCA
TCGA-A1-A0SQ-01A	0.132474	4.01801	0.460272	Tumor	BRCA
TCGA-A8-A09N-01A	0.897975	2.93964	0.220529	Tumor	BRCA
TCGA-AC-A3QQ-01B	1.16487	1.52316	1.12444	Tumor	BRCA
TCGA-E2-A1BC-11A	0	5.0848	0.44692	Normal	BRCA
TCGA-BH-A18V-06A	1.14378	2.27532	0.444065	Tumor	BRCA
TCGA-BH-A18H-01A	0.957497	3.56066	0.816114	Tumor	BRCA
TCGA-E2-A1LH-01A	2.1915	3.50954	0.396407	Tumor	BRCA
TCGA-C8-A27A-01A	1.3919	1.59744	0.41025	Tumor	BRCA
TCGA-E9-A1R4-01A	0.635245	4.23458	0.739173	Tumor	BRCA
TCGA-A2-A3XU-01A	0.101318	2.78142	0.508051	Tumor	BRCA
TCGA-HN-A2NL-01A	0.942538	2.30525	1.30142	Tumor	BRCA
TCGA-BH-A0BO-01A	0.885955	4.13591	0.595338	Tumor	BRCA
TCGA-D8-A1Y0-01A	0.210709	3.61471	0.72853	Tumor	BRCA
TCGA-B6-A40B-01A	1.34912	4.1031	1.21918	Tumor	BRCA
TCGA-PL-A8LX-01A	0.29272	3.83546	0.767314	Tumor	BRCA
TCGA-B6-A1KF-01A	1.34801	1.99986	0.0900296	Tumor	BRCA
TCGA-AO-A0J7-01A	0.629123	2.80102	0.393339	Tumor	BRCA
TCGA-EW-A2FV-01A	0.446339	3.95925	0.32065	Tumor	BRCA
TCGA-AR-A252-01A	1.2724	1.93314	0.190055	Tumor	BRCA
TCGA-AN-A0XR-01A	1.60149	5.20808	0.667726	Tumor	BRCA
TCGA-A2-A0YC-01A	1.45082	2.58791	0.432006	Tumor	BRCA
TCGA-A8-A07P-01A	1.23104	3.68542	0.107138	Tumor	BRCA
TCGA-BH-A1FR-11B	1.08202	4.7046	0.827072	Normal	BRCA
TCGA-E9-A3X8-01A	1.00297	6.04092	0.442828	Tumor	BRCA
TCGA-AC-A2B8-01A	1.13977	3.08202	0.466891	Tumor	BRCA
TCGA-AO-A0JL-01A	0.750351	5.17125	1.19643	Tumor	BRCA
TCGA-BH-A1FB-11A	1.78737	3.5679	0.821082	Normal	BRCA
TCGA-D8-A27W-01A	0.787311	2.61703	0.091177	Tumor	BRCA
TCGA-B6-A0RO-01A	0.263996	4.04871	0.100472	Tumor	BRCA
TCGA-BH-A0DE-01A	0.669289	4.28057	0.634303	Tumor	BRCA
TCGA-D8-A147-01A	2.55001	1.13702	0.613912	Tumor	BRCA
TCGA-BH-A202-01A	2.26209	1.79315	0.183693	Tumor	BRCA
TCGA-BH-A18R-01A	0.493456	3.76166	0.615479	Tumor	BRCA
TCGA-BH-A0HA-11A	0.225905	3.72488	1.16749	Normal	BRCA
TCGA-B6-A0RV-01A	0.698988	3.4845	0.328567	Tumor	BRCA
TCGA-D8-A27P-01A	0.481747	2.90248	0.285774	Tumor	BRCA
TCGA-BH-A0W7-01A	1.2225	3.94931	0.501214	Tumor	BRCA
TCGA-BH-A0E1-11A	0.327088	3.19666	0.335206	Normal	BRCA
TCGA-AC-A7VB-01A	0.377272	4.2078	1.6604	Tumor	BRCA
TCGA-AN-A046-01A	1.62256	3.18081	0.528418	Tumor	BRCA
TCGA-A2-A0SX-01A	2.53175	2.17126	0.537972	Tumor	BRCA
TCGA-A8-A06N-01A	0.1493	1.46018	0.659726	Tumor	BRCA
TCGA-BH-A8G0-01A	1.30484	4.46967	1.08757	Tumor	BRCA
TCGA-BH-A0HP-01A	0.907901	3.73903	0.46644	Tumor	BRCA
TCGA-BH-A18U-01A	2.3628	1.73145	0.316952	Tumor	BRCA
TCGA-AN-A0AS-01A	0.863677	3.67048	0.165531	Tumor	BRCA
TCGA-AO-A0JC-01A	1.00622	3.83986	1.2547	Tumor	BRCA
TCGA-BH-A1F2-01A	0.8679	1.82286	0.119883	Tumor	BRCA
TCGA-BH-A18M-01A	1.3839	3.24788	0.533047	Tumor	BRCA
TCGA-C8-A12L-01A	2.62379	3.40678	0.137696	Tumor	BRCA
TCGA-E9-A1R7-01A	0.462707	3.47914	0.226328	Tumor	BRCA
TCGA-BH-A1FH-01A	3.08545	3.62391	0.552053	Tumor	BRCA
TCGA-AR-A24V-01A	1.70319	1.68712	0.493674	Tumor	BRCA
TCGA-AC-A6IX-01A	1.69316	4.47821	0.893928	Tumor	BRCA
TCGA-D8-A1JH-01A	1.35759	3.23166	0.612401	Tumor	BRCA
TCGA-BH-A1FE-01A	2.85998	1.97639	0.094694	Tumor	BRCA
TCGA-A2-A25C-01A	0.614574	2.67864	0.70834	Tumor	BRCA
TCGA-B6-A0IQ-01A	1.71473	2.09533	1.27658	Tumor	BRCA
TCGA-AO-A0JI-01A	0.254436	4.22185	0.40799	Tumor	BRCA
TCGA-AC-A2FB-11A	1.79892	4.03847	0.378545	Normal	BRCA
TCGA-B6-A0IA-01A	0.0979855	3.3451	0.210739	Tumor	BRCA
TCGA-E2-A1L7-01A	1.54915	2.06808	0.458719	Tumor	BRCA
TCGA-BH-A18F-01A	2.65451	3.5962	0.353517	Tumor	BRCA
TCGA-C8-A1HI-01A	0.386278	3.0861	0.297523	Tumor	BRCA
TCGA-A2-A0YD-01A	0.879572	3.52254	0.432469	Tumor	BRCA
TCGA-A8-A06U-01A	1.12765	3.98005	0.283917	Tumor	BRCA
TCGA-BH-A18S-01A	0.447697	3.51789	0.070279	Tumor	BRCA
TCGA-A8-A08S-01A	0.907645	2.25888	0.588948	Tumor	BRCA
TCGA-A8-A08C-01A	0.195416	2.61351	0.668722	Tumor	BRCA
TCGA-C8-A1HO-01A	0.395444	2.15759	0.494551	Tumor	BRCA
TCGA-AO-A0JG-01A	0.903473	4.02255	1.10739	Tumor	BRCA
TCGA-E9-A1NF-01A	1.52883	3.27399	0.231004	Tumor	BRCA
TCGA-AO-A0J6-01A	1.91568	2.86315	0.210815	Tumor	BRCA
TCGA-LL-A5YP-01A	1.35015	3.68271	0.830797	Tumor	BRCA
TCGA-BH-A0DI-01A	2.84469	3.72763	0.282194	Tumor	BRCA
TCGA-BH-A1FJ-01A	0.317787	2.74885	0.340749	Tumor	BRCA
TCGA-UU-A93S-01A	1.86418	3.53006	0.430609	Tumor	BRCA
TCGA-A2-A0YE-01A	1.42831	1.89431	0.297956	Tumor	BRCA
TCGA-BH-A209-01A	3.72776	1.26049	0.540969	Tumor	BRCA
TCGA-OL-A5RX-01A	0.710733	4.27084	1.15935	Tumor	BRCA
TCGA-E2-A15D-01A	0.785098	3.61634	0.861205	Tumor	BRCA
TCGA-D8-A27H-01A	1.25763	2.54365	0.356158	Tumor	BRCA
TCGA-BH-A1F6-01A	3.07544	2.94775	0.298454	Tumor	BRCA
TCGA-A1-A0SD-01A	0.768763	4.21639	0.588367	Tumor	BRCA
TCGA-A7-A26J-01B	1.11712	2.37847	1.15393	Tumor	BRCA
TCGA-D8-A1XC-01A	0.111513	1.90335	0.328585	Tumor	BRCA
TCGA-A2-A04R-01A	0.297714	1.75679	0.572992	Tumor	BRCA
TCGA-LD-A66U-01A	1.1814	5.12558	1.19309	Tumor	BRCA
TCGA-E2-A15O-01A	0.488582	2.71473	1.3938	Tumor	BRCA
TCGA-AR-A24T-01A	1.87066	2.63924	0.231271	Tumor	BRCA
TCGA-BH-A0HO-01A	0.539849	2.53803	0.265662	Tumor	BRCA
TCGA-A7-A6VW-01A	3.55378	3.92048	0.735612	Tumor	BRCA
TCGA-E2-A153-11A	0.914801	4.95233	1.14926	Normal	BRCA
TCGA-BH-A0HY-01A	1.18797	2.75003	0.204255	Tumor	BRCA
TCGA-3C-AALJ-01A	0.50246	4.42211	1.04325	Tumor	BRCA
TCGA-BH-AB28-01A	0.912173	3.18024	0.984758	Tumor	BRCA
TCGA-A7-A0CG-01A	0.92004	2.50048	0.358796	Tumor	BRCA
TCGA-A8-A08H-01A	0.930241	4.30804	0.297492	Tumor	BRCA
TCGA-B6-A0WV-01A	0.649498	1.79777	0.168285	Tumor	BRCA
TCGA-D8-A1XF-01A	0.509067	2.97439	0.751817	Tumor	BRCA
TCGA-BH-A0BQ-01A	1.32622	3.2181	0.178638	Tumor	BRCA
TCGA-E9-A1RF-11A	4.01682	3.33923	0.265979	Normal	BRCA
TCGA-EW-A1PC-01B	2.24896	4.29472	0.479156	Tumor	BRCA
TCGA-A8-A08I-01A	1.34569	1.04358	0.3978	Tumor	BRCA
TCGA-B6-A0X4-01A	0.405756	2.00902	0.393152	Tumor	BRCA
TCGA-E9-A2JS-01A	0.531041	3.78301	0.638059	Tumor	BRCA
TCGA-A8-A096-01A	1.22715	2.43408	0.211143	Tumor	BRCA
TCGA-BH-A1F6-11B	3.48716	3.81381	0.392001	Normal	BRCA
TCGA-B6-A0WY-01A	1.38585	2.9109	0.328012	Tumor	BRCA
TCGA-BH-A18V-11A	1.05099	4.90463	1.33457	Normal	BRCA
TCGA-A8-A09E-01A	0.650816	5.06684	0.523882	Tumor	BRCA
TCGA-BH-A1ES-06A	0.150629	4.5604	0.663405	Tumor	BRCA
TCGA-EW-A1OW-01A	1.2957	2.55877	0.553545	Tumor	BRCA
TCGA-D8-A1XD-01A	0.48888	1.72533	0.797602	Tumor	BRCA
TCGA-E9-A54X-01A	0.251373	2.77414	0.765953	Tumor	BRCA
TCGA-B6-A0RG-01A	1.16094	3.42779	0.563273	Tumor	BRCA
TCGA-A8-A097-01A	0.613596	1.88456	0.50863	Tumor	BRCA
TCGA-A2-A0CX-01A	2.0582	3.81843	0.177451	Tumor	BRCA
TCGA-E9-A5FK-01A	0.98848	5.60633	0.598655	Tumor	BRCA
TCGA-BH-A1FG-11B	1.5479	3.04693	0.0182285	Normal	BRCA
TCGA-C8-A8HQ-01A	1.50056	3.26136	0.802991	Tumor	BRCA
TCGA-BH-A0BP-01A	0.763212	4.44295	0.375436	Tumor	BRCA
TCGA-B6-A0RL-01A	0.0431962	4.55698	1.2167	Tumor	BRCA
TCGA-A8-A08F-01A	3.00616	1.94054	0.724925	Tumor	BRCA
TCGA-A2-A0CK-01A	0.436939	4.83755	1.40289	Tumor	BRCA
TCGA-E9-A1N4-01A	0.727299	2.74246	0.278679	Tumor	BRCA
TCGA-D8-A1XZ-01A	0.85313	1.77722	0.870385	Tumor	BRCA
TCGA-AR-A1AS-01A	0.213799	2.61882	0.148883	Tumor	BRCA
TCGA-BH-A18N-11A	2.66007	4.97839	1.1226	Normal	BRCA
TCGA-EW-A424-01A	0.773541	3.61262	1.73168	Tumor	BRCA
TCGA-A7-A3RF-01A	1.15847	3.34622	0.441667	Tumor	BRCA
TCGA-AR-A24H-01A	0.313082	1.83143	0.754294	Tumor	BRCA
TCGA-A8-A06T-01A	2.52266	2.11216	0.626448	Tumor	BRCA
TCGA-C8-A1HL-01A	1.34841	4.03503	0.622622	Tumor	BRCA
TCGA-D8-A1X8-01A	0.603424	4.8177	0.44206	Tumor	BRCA
TCGA-AO-A1KT-01A	0.511578	2.82909	0.530572	Tumor	BRCA
TCGA-E2-A15K-11A	3.62921	6.26322	0.774544	Normal	BRCA
TCGA-B6-A0RQ-01A	0.150164	2.91422	0.691053	Tumor	BRCA
TCGA-AR-A1AQ-01A	3.27916	2.28814	0.15474	Tumor	BRCA
TCGA-OL-A5D6-01A	1.362	4.39267	0.374938	Tumor	BRCA
TCGA-A8-A091-01A	0.937189	2.23864	1.08529	Tumor	BRCA
TCGA-A7-A4SE-01A	2.08597	3.50414	1.2055	Tumor	BRCA
TCGA-AC-A2FE-01A	1.15754	4.16045	0.694194	Tumor	BRCA
TCGA-BH-A1F2-11A	0.974942	4.37293	1.00426	Normal	BRCA
TCGA-E9-A1ND-11A	3.75078	6.00106	1.04191	Normal	BRCA
TCGA-C8-A26Z-01A	0.89132	2.91071	0.284385	Tumor	BRCA
TCGA-C8-A12Y-01A	1.16553	4.313	0.380275	Tumor	BRCA
TCGA-A7-A13F-01A	0.266193	3.39481	0.222555	Tumor	BRCA
TCGA-BH-A28Q-01A	0.497675	2.6021	0.291005	Tumor	BRCA
TCGA-GM-A5PV-01A	0.453069	4.20343	0.458873	Tumor	BRCA
TCGA-A7-A4SC-01A	0.740828	4.26334	0.931646	Tumor	BRCA
TCGA-A8-A09G-01A	0.683947	4.19877	0.394799	Tumor	BRCA
TCGA-A7-A13E-11A	4.18942	4.54066	0.275503	Normal	BRCA
TCGA-E2-A15H-01A	0.415772	2.32093	0.696993	Tumor	BRCA
TCGA-A7-A13E-01B	1.30042	0.876485	0.873052	Tumor	BRCA
TCGA-B6-A0IH-01A	3.12231	4.56925	0.501243	Tumor	BRCA
TCGA-A2-A1G4-01A	0.492157	1.84784	0.322306	Tumor	BRCA
TCGA-A8-A093-01A	0.590775	1.55111	0.442239	Tumor	BRCA
TCGA-C8-A12O-01A	1.7149	1.73071	0.277759	Tumor	BRCA
TCGA-AO-A1KQ-01A	1.11875	2.97601	0.552017	Tumor	BRCA
TCGA-AR-A256-01A	0.759051	1.02509	0.136414	Tumor	BRCA
TCGA-OL-A66I-01A	2.21756	2.98137	0.703065	Tumor	BRCA
TCGA-C8-A3M7-01A	0.25678	5.47161	1.23274	Tumor	BRCA
TCGA-A2-A04W-01A	1.07358	4.05736	0.146127	Tumor	BRCA
TCGA-OL-A97C-01A	0.282594	4.29158	0.823974	Tumor	BRCA
TCGA-AR-A1AM-01A	1.03637	3.98712	1.32381	Tumor	BRCA
TCGA-AR-A2LR-01A	2.13719	3.48906	0.90538	Tumor	BRCA
TCGA-EW-A1OZ-01A	1.27108	2.62571	0.428558	Tumor	BRCA
TCGA-A1-A0SF-01A	0.506657	2.91279	0.449157	Tumor	BRCA
TCGA-A1-A0SJ-01A	0.790173	3.68585	0.277197	Tumor	BRCA
TCGA-A7-A13G-11A	0.465776	3.98313	0.377345	Normal	BRCA
TCGA-D8-A1JU-01A	1.59802	3.54486	0.309784	Tumor	BRCA
TCGA-A8-A07F-01A	1.52627	2.17673	0.284654	Tumor	BRCA
TCGA-A7-A6VY-01A	3.97761	2.35774	0.558541	Tumor	BRCA
TCGA-BH-A1FU-11A	0.932841	4.67335	1.28489	Normal	BRCA
TCGA-BH-A0BZ-11A	6.02483	4.13937	0.498395	Normal	BRCA
TCGA-A2-A0CU-01A	1.32214	2.65931	0.549925	Tumor	BRCA
TCGA-BH-A18L-11A	3.04964	4.71398	0.852985	Normal	BRCA
TCGA-E9-A1NE-01A	0.669319	3.49805	0.515283	Tumor	BRCA
TCGA-A7-A0D9-01A	0.987973	3.24306	1.09137	Tumor	BRCA
TCGA-C8-A12K-01A	2.70124	1.96765	0.124598	Tumor	BRCA
TCGA-A8-A07O-01A	3.97455	5.31576	0.285935	Tumor	BRCA
TCGA-C8-A12U-01A	0.581274	2.56549	0.242547	Tumor	BRCA
TCGA-C8-A8HP-01A	3.02309	4.55834	0.70535	Tumor	BRCA
TCGA-A2-A3XV-01A	0.0503391	4.66381	0.198068	Tumor	BRCA
TCGA-BH-A0AW-01A	2.60012	2.57865	0.263904	Tumor	BRCA
TCGA-AN-A0FF-01A	0.625116	4.08783	0.727284	Tumor	BRCA
TCGA-AR-A24M-01A	0.401728	2.16206	0.236262	Tumor	BRCA
TCGA-BH-A0DP-11A	0.371027	3.07981	0.740111	Normal	BRCA
TCGA-E2-A2P6-01A	0.398819	5.36938	1.40064	Tumor	BRCA
TCGA-C8-A130-01A	1.72518	3.24127	0.826557	Tumor	BRCA
TCGA-C8-A274-01A	0.506213	2.64476	0.335626	Tumor	BRCA
TCGA-E9-A1RD-11A	5.91985	4.42919	0.72668	Normal	BRCA
TCGA-D8-A73X-01A	1.06757	2.82093	1.24034	Tumor	BRCA
TCGA-AO-A0JA-01A	0.616411	4.02332	0.227032	Tumor	BRCA
TCGA-LL-A5YN-01A	0.952529	5.80182	1.29901	Tumor	BRCA
TCGA-D8-A1XB-01A	0.974212	2.48161	0.412329	Tumor	BRCA
TCGA-LL-A6FP-01A	0.125858	5.10636	0.539379	Tumor	BRCA
TCGA-A7-A26E-01B	0.548986	2.18472	1.20956	Tumor	BRCA
TCGA-A7-A6VX-01A	2.19017	3.21646	0.489156	Tumor	BRCA
TCGA-AC-A6IW-01A	0.818872	2.45284	0.640715	Tumor	BRCA
TCGA-BH-A0C3-01A	1.43617	4.62636	0.458138	Tumor	BRCA
TCGA-E9-A1NF-11A	4.03825	5.03052	0.818636	Normal	BRCA
TCGA-E2-A1L9-01A	1.0047	2.65884	0.352202	Tumor	BRCA
TCGA-BH-A1EV-01A	0.453495	2.60764	0.255027	Tumor	BRCA
TCGA-A2-A3XX-01A	1.65296	4.17323	1.14044	Tumor	BRCA
TCGA-E9-A1NA-01A	0.841589	2.97266	0.0753154	Tumor	BRCA
TCGA-EW-A1OY-01A	1.56833	2.10437	0.201277	Tumor	BRCA
TCGA-BH-A0AU-01A	1.5485	1.66819	0.333904	Tumor	BRCA
TCGA-B6-A0WS-01A	1.83366	3.72397	0.427828	Tumor	BRCA
TCGA-B6-A0I5-01A	0.564036	2.4821	0.675202	Tumor	BRCA
TCGA-E2-A14P-01A	0.819683	4.31841	0.14494	Tumor	BRCA
TCGA-GM-A2DF-01A	1.5247	4.56758	0.954243	Tumor	BRCA
TCGA-AQ-A04H-01B	0.527739	2.93932	0.823868	Tumor	BRCA
TCGA-AC-A6NO-01A	0.409064	3.27627	1.0528	Tumor	BRCA
TCGA-BH-A0E9-01B	1.13479	4.36268	0.598891	Tumor	BRCA
TCGA-E9-A1N4-11A	0.556325	3.99547	0.95709	Normal	BRCA
TCGA-BH-A0B1-01A	2.10047	3.48629	0.0777015	Tumor	BRCA
TCGA-AR-A0TW-01A	1.88892	4.99714	0.109818	Tumor	BRCA
TCGA-AN-A0FX-01A	0.820688	2.75151	0.514365	Tumor	BRCA
TCGA-BH-A0BD-01A	1.11619	4.24807	0.430703	Tumor	BRCA
TCGA-D8-A1JA-01A	3.58845	0.799293	0.0788628	Tumor	BRCA
TCGA-S3-AA11-01A	0.781711	4.79922	1.26492	Tumor	BRCA
TCGA-AO-A03T-01A	0.837584	2.45461	0.510554	Tumor	BRCA
TCGA-AC-A3YI-01A	2.54836	4.44806	1.24694	Tumor	BRCA
TCGA-BH-A0B2-01A	2.90281	3.62642	0.320398	Tumor	BRCA
TCGA-LL-A7T0-01A	0.273134	3.14397	1.46129	Tumor	BRCA
TCGA-BH-A0DH-01A	0.319821	1.79238	0.372784	Tumor	BRCA
TCGA-AC-A8OQ-01A	1.79566	4.27562	0.556386	Tumor	BRCA
TCGA-C8-A12N-01A	1.96691	2.87479	0.603994	Tumor	BRCA
TCGA-AO-A03U-01B	0.787291	1.93733	0.388916	Tumor	BRCA
TCGA-C8-A12T-01A	1.73148	1.96066	0.306967	Tumor	BRCA
TCGA-AO-A0J2-01A	1.57339	2.46661	0.236072	Tumor	BRCA
TCGA-D8-A27R-01A	0.256221	3.52329	0.435009	Tumor	BRCA
TCGA-A2-A0EU-01A	1.62109	2.15065	0.570478	Tumor	BRCA
TCGA-AO-A12D-01A	2.88596	3.42539	0.196471	Tumor	BRCA
TCGA-D8-A1XT-01A	2.84292	4.42624	0.416093	Tumor	BRCA
TCGA-A2-A0CW-01A	0.599363	5.09504	0.51106	Tumor	BRCA
TCGA-E2-A10F-01A	0.900769	2.43114	0.546798	Tumor	BRCA
TCGA-BH-A0E7-01A	1.66413	1.57539	0.466132	Tumor	BRCA
TCGA-D8-A1XG-01A	0.413962	2.0518	0.279162	Tumor	BRCA
TCGA-BH-A0AY-11A	2.74567	5.2509	0.929672	Normal	BRCA
TCGA-E9-A1N8-01A	0.8478	1.59861	0.572942	Tumor	BRCA
TCGA-E2-A2P5-01A	1.25622	4.54214	0.689909	Tumor	BRCA
TCGA-BH-A18P-11A	0.28197	3.91845	0.501804	Normal	BRCA
TCGA-C8-A278-01A	3.89246	2.49346	0.117564	Tumor	BRCA
TCGA-A8-A08R-01A	2.59665	1.71595	0.583898	Tumor	BRCA
TCGA-E2-A15A-01A	0.838507	2.70619	0.6213	Tumor	BRCA
TCGA-BH-A1FE-11B	0.448667	2.65032	0.485147	Normal	BRCA
TCGA-BH-A1EO-11A	5.18537	5.38373	0.333974	Normal	BRCA
TCGA-D8-A1JT-01A	2.27795	1.07626	0.0884236	Tumor	BRCA
TCGA-D8-A142-01A	0.866753	2.86101	0.509169	Tumor	BRCA
TCGA-A2-A3Y0-01A	3.83079	3.64348	0.835164	Tumor	BRCA
TCGA-AQ-A0Y5-01A	2.66011	2.27464	0.215458	Tumor	BRCA
TCGA-A8-A07W-01A	0.416768	2.5989	0.414833	Tumor	BRCA
TCGA-A1-A0SM-01A	1.33219	4.25193	0.331725	Tumor	BRCA
TCGA-AC-A3EH-01A	1.50408	3.1354	0.455772	Tumor	BRCA
TCGA-MS-A51U-01A	0.491158	4.06586	0.912163	Tumor	BRCA
TCGA-AR-A24K-01A	0.378724	1.14769	0.207196	Tumor	BRCA
TCGA-AC-A2BM-01A	0.525361	2.05462	1.01898	Tumor	BRCA
TCGA-A2-A3XY-01A	1.78283	4.33101	0.857942	Tumor	BRCA
TCGA-E2-A14W-01A	0.363492	1.76231	0.274486	Tumor	BRCA
TCGA-BH-A1F8-01A	1.1106	2.02789	0.0623479	Tumor	BRCA
TCGA-E9-A1RA-01A	1.6608	2.54235	0.586373	Tumor	BRCA
TCGA-A8-A0A6-01A	0.647437	4.68331	0.515692	Tumor	BRCA
TCGA-AC-A7VC-01A	7.48491	4.66213	1.0291	Tumor	BRCA
TCGA-C8-A27B-01A	3.43205	1.06695	0.505921	Tumor	BRCA
TCGA-S3-AA15-01A	2.2058	4.51492	0.939677	Tumor	BRCA
TCGA-BH-A1ES-01A	0.567515	1.64741	0.417462	Tumor	BRCA
TCGA-E2-A1L6-01A	1.06039	2.67004	0.524875	Tumor	BRCA
TCGA-BH-A0DT-11A	0.504102	3.80897	0.70862	Normal	BRCA
TCGA-E9-A1R0-01A	3.29735	3.16785	0.348625	Tumor	BRCA
TCGA-BH-A0B6-01A	2.64618	4.4355	0.149444	Tumor	BRCA
TCGA-B6-A0RN-01A	0.754552	1.6862	0.363567	Tumor	BRCA
TCGA-A8-A09W-01A	0.376564	2.81824	0.199533	Tumor	BRCA
TCGA-EW-A1P3-01A	0.667773	3.48402	0.732069	Tumor	BRCA
TCGA-A7-A13F-11A	0.686421	4.83126	0.73629	Normal	BRCA
TCGA-A2-A0T6-01A	1.98743	2.32948	0.496254	Tumor	BRCA
TCGA-A7-A5ZW-01A	1.77056	3.6587	0.538822	Tumor	BRCA
TCGA-BH-A203-01A	1.46974	3.20905	0.299093	Tumor	BRCA
TCGA-DS-A7WI-01A	0.741818	2.82633	0.694692	Tumor	CESC
TCGA-EX-A449-01A	3.66464	1.78681	0.879141	Tumor	CESC
TCGA-VS-A958-01A	1.44133	1.67838	0.403352	Tumor	CESC
TCGA-MY-A5BE-01A	1.56832	2.93629	0.307757	Tumor	CESC
TCGA-C5-A905-01A	3.58982	1.43165	1.01337	Tumor	CESC
TCGA-Q1-A73Q-01A	2.65003	1.69765	0.729606	Tumor	CESC
TCGA-BI-A0VR-01A	2.91535	1.79574	0.417345	Tumor	CESC
TCGA-EK-A2PK-01A	1.64196	3.28134	1.30546	Tumor	CESC
TCGA-FU-A3WB-01A	2.10436	1.82289	0.706664	Tumor	CESC
TCGA-MA-AA41-01A	1.21403	3.08211	0.398074	Tumor	CESC
TCGA-IR-A3LK-01A	0.602266	1.27565	0.751133	Tumor	CESC
TCGA-VS-A952-01A	1.02596	1.72526	0.977538	Tumor	CESC
TCGA-C5-A8YT-01A	2.86867	3.04722	0.916429	Tumor	CESC
TCGA-EA-A5ZD-01A	2.50562	2.62296	0.337681	Tumor	CESC
TCGA-C5-A1MI-01A	0.0994587	2.62179	0.985256	Tumor	CESC
TCGA-EK-A2RO-01A	2.65946	1.87324	0.245945	Tumor	CESC
TCGA-FU-A3YQ-01A	1.51358	2.49318	0.818649	Tumor	CESC
TCGA-C5-A7CL-01A	2.4486	2.7009	0.584393	Tumor	CESC
TCGA-VS-A9UB-01A	1.52074	1.80275	1.2562	Tumor	CESC
TCGA-C5-A1BM-01A	1.46952	2.77048	0.162611	Tumor	CESC
TCGA-C5-A2LY-01A	1.07362	1.95444	0.56301	Tumor	CESC
TCGA-EA-A50E-01A	1.76566	4.16335	0.737432	Tumor	CESC
TCGA-ZJ-AAXU-01A	2.0681	2.06905	0.378233	Tumor	CESC
TCGA-HM-A6W2-01A	1.34839	2.63649	1.37663	Tumor	CESC
TCGA-C5-A1MQ-01A	0.969253	2.32887	0.733234	Tumor	CESC
TCGA-C5-A1BE-01B	3.17815	1.47901	0.683145	Tumor	CESC
TCGA-C5-A1MN-01A	0.168974	1.8257	0.388451	Tumor	CESC
TCGA-VS-A9U7-01A	1.01624	2.29674	0.964746	Tumor	CESC
TCGA-ZJ-AB0I-01A	0.648252	3.60414	0.977177	Tumor	CESC
TCGA-LP-A4AX-01A	1.77927	3.85572	1.76969	Tumor	CESC
TCGA-JW-A5VH-01A	0.313151	3.67163	1.1012	Tumor	CESC
TCGA-C5-A902-01A	1.02507	3.80137	0.841525	Tumor	CESC
TCGA-FU-A23L-01A	3.08149	2.41899	0.808049	Tumor	CESC
TCGA-FU-A3NI-01A	0.836152	2.22507	0.582535	Tumor	CESC
TCGA-VS-A9UT-01A	2.31655	3.29374	0.965779	Tumor	CESC
TCGA-C5-A8YR-01A	1.02653	2.10294	0.390945	Tumor	CESC
TCGA-VS-A94X-01A	1.09775	2.86734	0.203825	Tumor	CESC
TCGA-VS-A8EK-01A	1.32685	1.82957	0.820122	Tumor	CESC
TCGA-FU-A3HZ-01A	0.214942	2.04878	0.535492	Tumor	CESC
TCGA-ZJ-AAXT-01A	1.92243	3.27682	0.570122	Tumor	CESC
TCGA-C5-A2LT-01A	1.96732	2.31523	0.420219	Tumor	CESC
TCGA-WL-A834-01A	2.08888	1.84586	0.484454	Tumor	CESC
TCGA-FU-A40J-01A	2.46898	2.15807	1.08955	Tumor	CESC
TCGA-MU-A5YI-01A	3.54461	3.29771	0.846731	Tumor	CESC
TCGA-MA-AA3W-01A	1.09663	1.84395	0.564391	Tumor	CESC
TCGA-EK-A2PG-01A	2.23894	1.42842	0.470671	Tumor	CESC
TCGA-UC-A7PG-06A	1.57617	2.42247	1.22624	Tumor	CESC
TCGA-EA-A5ZE-01A	1.71539	3.02134	0.43372	Tumor	CESC
TCGA-4J-AA1J-01A	2.41044	2.46945	0.839223	Tumor	CESC
TCGA-C5-A7CH-01A	1.4226	2.69271	1.03911	Tumor	CESC
TCGA-C5-A8XH-01A	1.23101	1.77286	0.555488	Tumor	CESC
TCGA-JW-A69B-01A	0.758581	2.43165	0.35842	Tumor	CESC
TCGA-ZX-AA5X-01A	2.75834	4.827	0.866518	Tumor	CESC
TCGA-VS-A9V0-01A	2.75088	2.85288	0.893718	Tumor	CESC
TCGA-EA-A97N-01A	3.68536	2.3573	1.03276	Tumor	CESC
TCGA-Q1-A73S-01A	0.21473	4.95326	0.685793	Tumor	CESC
TCGA-ZJ-AAXA-01A	3.71394	2.17358	0.748856	Tumor	CESC
TCGA-DS-A0VL-01A	3.59041	1.67275	0.391677	Tumor	CESC
TCGA-C5-A1BN-01B	1.03779	2.18056	0.326228	Tumor	CESC
TCGA-EK-A2IR-01A	1.79768	3.78587	0.294846	Tumor	CESC
TCGA-C5-A2M1-01A	1.41307	1.40429	0.599776	Tumor	CESC
TCGA-C5-A7CJ-01A	2.63993	2.88464	0.475276	Tumor	CESC
TCGA-EA-A1QT-01A	2.14568	1.72091	0.54873	Tumor	CESC
TCGA-VS-A957-01A	1.45446	1.31692	0.762542	Tumor	CESC
TCGA-JW-A5VK-01A	2.67944	2.84474	0.68082	Tumor	CESC
TCGA-EK-A2R7-01A	1.78604	2.79659	0.484775	Tumor	CESC
TCGA-EA-A4BA-01A	1.19828	6.57946	1.01029	Tumor	CESC
TCGA-EA-A411-01A	2.83415	3.23258	0.756846	Tumor	CESC
TCGA-HM-A6W2-06A	2.76483	4.75694	1.15624	Tumor	CESC
TCGA-C5-A7UE-01A	1.0738	2.3521	0.95759	Tumor	CESC
TCGA-JW-A5VI-01A	1.14344	2.48067	0.414951	Tumor	CESC
TCGA-VS-A9UD-01A	2.09265	5.05452	0.45015	Tumor	CESC
TCGA-DS-A0VN-01A	2.31684	3.78257	0.704932	Tumor	CESC
TCGA-HM-A3JK-01A	2.67543	3.2423	0.536151	Tumor	CESC
TCGA-LP-A5U3-01A	5.05996	1.26494	0.234327	Tumor	CESC
TCGA-DG-A2KH-01A	0.9528	0.602518	0.526633	Tumor	CESC
TCGA-C5-A2LS-01A	2.66975	1.53318	1.06781	Tumor	CESC
TCGA-IR-A3LH-01A	1.61721	3.44144	0.881416	Tumor	CESC
TCGA-Q1-A5R3-01A	0.117752	3.05784	0.0524264	Tumor	CESC
TCGA-MA-AA3X-01A	0.975379	2.32144	0.69187	Tumor	CESC
TCGA-VS-A954-01A	1.42677	1.96352	0.516643	Tumor	CESC
TCGA-EA-A3HS-01A	0.574383	1.86101	0.70415	Tumor	CESC
TCGA-EA-A3HR-01A	3.09595	1.85853	0.519483	Tumor	CESC
TCGA-ZJ-AB0H-01A	1.68843	2.50323	0.684562	Tumor	CESC
TCGA-JX-A3Q0-01A	3.14585	1.44461	0.256475	Tumor	CESC
TCGA-DS-A3LQ-01A	2.82949	2.58794	0.339983	Tumor	CESC
TCGA-EK-A2R8-01A	0.509821	2.81962	0.61414	Tumor	CESC
TCGA-FU-A3TX-01A	0.858711	1.991	0.847408	Tumor	CESC
TCGA-EA-A556-01A	3.5489	3.46539	1.0488	Tumor	CESC
TCGA-VS-A9UO-01A	0.268136	1.72452	1.98958	Tumor	CESC
TCGA-EX-A3L1-01A	1.2578	2.47973	0.183089	Tumor	CESC
TCGA-C5-A7CM-01A	2.02179	2.79641	1.2722	Tumor	CESC
TCGA-ZJ-AAXF-01A	2.18136	3.16341	0.846207	Tumor	CESC
TCGA-2W-A8YY-01A	0.179486	3.00219	0.816684	Tumor	CESC
TCGA-VS-A9UR-01A	3.72385	3.88829	0.913775	Tumor	CESC
TCGA-C5-A7X3-01A	1.3518	2.86401	0.348937	Tumor	CESC
TCGA-HM-A4S6-01A	2.65252	1.95517	0.420961	Tumor	CESC
TCGA-FU-A770-01A	1.37607	2.06524	0.678754	Tumor	CESC
TCGA-VS-A9UC-01A	1.30624	1.87108	1.42339	Tumor	CESC
TCGA-DS-A1OC-01A	0.953537	1.76348	0.571155	Tumor	CESC
TCGA-EX-A69M-01A	0.870076	2.9812	1.0759	Tumor	CESC
TCGA-C5-A1MK-01A	3.97366	2.29102	0.482194	Tumor	CESC
TCGA-JW-A5VJ-01A	0.566402	4.55008	0.257426	Tumor	CESC
TCGA-EX-A1H6-01B	1.50427	2.73241	1.04173	Tumor	CESC
TCGA-EA-A3Y4-01A	0.315622	2.90242	0.824669	Tumor	CESC
TCGA-JW-A5VL-01A	0.790238	2.26736	0.740904	Tumor	CESC
TCGA-EA-A1QS-01A	2.6321	2.57382	0.722263	Tumor	CESC
TCGA-EK-A2PM-01A	1.68541	2.85757	0.587311	Tumor	CESC
TCGA-JX-A3PZ-01A	1.79269	3.03501	0.316313	Tumor	CESC
TCGA-DG-A2KK-01A	1.26443	1.31017	0.807125	Tumor	CESC
TCGA-VS-A8QM-01A	3.11607	4.02759	0.888993	Tumor	CESC
TCGA-C5-A7CO-01A	2.56434	2.39172	0.578482	Tumor	CESC
TCGA-VS-A9UH-01A	3.39007	3.25585	0.841232	Tumor	CESC
TCGA-EA-A439-01A	1.76198	1.86495	0.89804	Tumor	CESC
TCGA-EK-A3GJ-01A	0.749349	1.18834	0.578886	Tumor	CESC
TCGA-EA-A3HQ-01A	1.53858	1.62062	0.290635	Tumor	CESC
TCGA-EA-A6QX-01A	2.57523	1.61827	0.225661	Tumor	CESC
TCGA-C5-A7UI-01A	1.46686	3.72557	0.635076	Tumor	CESC
TCGA-ZJ-AAXD-01A	2.20781	2.10764	0.938445	Tumor	CESC
TCGA-LP-A4AV-01A	0.603187	3.4345	0.0771406	Tumor	CESC
TCGA-VS-A950-01A	1.34342	2.47584	0.850307	Tumor	CESC
TCGA-C5-A3HD-01B	0.840932	1.61709	0.924876	Tumor	CESC
TCGA-DS-A5RQ-01A	2.05802	1.92735	0.204338	Tumor	CESC
TCGA-VS-A9UP-01A	1.54165	3.69637	1.07711	Tumor	CESC
TCGA-C5-A7CG-01A	2.19379	1.92121	0.998316	Tumor	CESC
TCGA-MY-A5BD-01A	3.30282	3.16742	1.07293	Tumor	CESC
TCGA-C5-A1M6-01A	1.27635	1.86616	1.02855	Tumor	CESC
TCGA-VS-A8QF-01A	2.60574	1.99766	0.606308	Tumor	CESC
TCGA-EK-A2RE-01A	0.246826	2.10037	0.552519	Tumor	CESC
TCGA-UC-A7PG-01A	1.41586	1.6231	0.666626	Tumor	CESC
TCGA-VS-AA62-01A	1.7328	2.21419	0.584032	Tumor	CESC
TCGA-C5-A2M2-01A	1.03646	1.18056	0.843694	Tumor	CESC
TCGA-MA-AA3Y-01A	0.630793	2.23678	0.391445	Tumor	CESC
TCGA-MY-A913-01A	1.70061	2.29309	0.984367	Tumor	CESC
TCGA-C5-A7CK-01A	2.21035	2.82411	0.690146	Tumor	CESC
TCGA-UC-A7PI-01A	0.975347	1.47759	1.0141	Tumor	CESC
TCGA-C5-A7X5-01A	1.98069	2.07057	0.23876	Tumor	CESC
TCGA-DG-A2KJ-01A	0.508958	4.59803	0	Tumor	CESC
TCGA-VS-A9V3-01A	0.829557	1.60354	0.595849	Tumor	CESC
TCGA-DS-A7WF-01A	0.866472	1.8391	0.726867	Tumor	CESC
TCGA-C5-A8XK-01A	1.40339	3.32429	1.03165	Tumor	CESC
TCGA-EA-A5FO-01A	2.73314	1.46706	0.72628	Tumor	CESC
TCGA-VS-A9UZ-01A	3.57979	2.68383	0.914246	Tumor	CESC
TCGA-EK-A2IP-01A	1.32881	2.57379	0.863249	Tumor	CESC
TCGA-VS-A94W-01A	0.856816	2.52568	0.886872	Tumor	CESC
TCGA-DS-A1OB-01A	2.7682	1.91236	0.553878	Tumor	CESC
TCGA-EA-A410-01A	0.134981	3.20841	0.770103	Tumor	CESC
TCGA-EX-A8YF-01A	0.81029	3.59085	0.879045	Tumor	CESC
TCGA-EK-A2H0-01A	0.212555	2.9176	1.08992	Tumor	CESC
TCGA-VS-A9UV-01A	2.18176	2.06699	0.62031	Tumor	CESC
TCGA-LP-A7HU-01A	0.985432	2.42438	0.918324	Tumor	CESC
TCGA-VS-A8EI-01A	1.8096	2.9342	0.870169	Tumor	CESC
TCGA-BI-A0VS-01A	0.815244	2.19644	0.933709	Tumor	CESC
TCGA-DS-A0VM-01A	1.39647	2.87844	0.69454	Tumor	CESC
TCGA-IR-A3LB-01A	1.13627	2.4143	0.925553	Tumor	CESC
TCGA-VS-A8EC-01A	2.78777	2.847	0.435739	Tumor	CESC
TCGA-VS-A9V2-01A	2.34737	2.29685	1.33273	Tumor	CESC
TCGA-EK-A3GN-01A	0.474555	2.53501	1.13482	Tumor	CESC
TCGA-IR-A3LA-01A	0.397417	3.1309	0.885492	Tumor	CESC
TCGA-C5-A7X8-01A	0.501727	4.15452	1.17009	Tumor	CESC
TCGA-EK-A2RL-01A	3.69445	1.57393	0.650042	Tumor	CESC
TCGA-C5-A0TN-01A	1.06886	3.06041	0.765668	Tumor	CESC
TCGA-FU-A57G-01A	2.2331	5.93535	0.892213	Tumor	CESC
TCGA-EK-A2PI-01A	2.4335	2.35941	0.413182	Tumor	CESC
TCGA-Q1-A73P-01A	0.475131	2.31247	0.726142	Tumor	CESC
TCGA-C5-A1MP-01A	0.884887	2.78529	0.662653	Tumor	CESC
TCGA-VS-A8EL-01A	1.65374	2.26015	0.600988	Tumor	CESC
TCGA-C5-A1BQ-01C	1.0583	2.22476	0.194789	Tumor	CESC
TCGA-ZJ-AAXI-01A	2.39762	1.16517	1.01844	Tumor	CESC
TCGA-FU-A23K-01A	0.930245	3.62261	0.228448	Tumor	CESC
TCGA-Q1-A6DT-01A	1.68419	5.06201	0.572744	Tumor	CESC
TCGA-EK-A2H1-01A	2.25211	4.36053	0.515178	Tumor	CESC
TCGA-C5-A1M5-01A	4.20807	1.99999	0.74147	Tumor	CESC
TCGA-EA-A44S-01A	3.12019	1.98197	0.295872	Tumor	CESC
TCGA-EA-A78R-01A	2.91959	3.16289	0.306498	Tumor	CESC
TCGA-C5-A7XC-01A	0.978843	2.71192	0.748965	Tumor	CESC
TCGA-VS-A9V4-01A	1.74898	5.37882	1.16099	Tumor	CESC
TCGA-EK-A2RA-01A	2.63708	1.73334	0.734218	Tumor	CESC
TCGA-EX-A1H5-01A	3.65739	2.70688	0.888495	Tumor	CESC
TCGA-VS-A953-01A	0.612025	0.874483	0.776065	Tumor	CESC
TCGA-MA-AA3Z-01A	3.24103	1.52577	0.745845	Tumor	CESC
TCGA-VS-A959-01A	2.15852	2.22122	1.17263	Tumor	CESC
TCGA-FU-A3EO-01A	0.615429	2.94168	0.0359035	Tumor	CESC
TCGA-BI-A20A-01A	3.60958	2.70346	0.535166	Tumor	CESC
TCGA-DS-A1OD-01A	2.76014	2.07844	0.606506	Tumor	CESC
TCGA-C5-A1M9-01A	0.555291	1.6232	0.82794	Tumor	CESC
TCGA-MY-A5BF-11A	0.571607	5.98635	0.544119	Normal	CESC
TCGA-Q1-A6DW-01A	2.30375	1.99106	0.49147	Tumor	CESC
TCGA-C5-A3HF-01A	0.647746	2.60093	1.0686	Tumor	CESC
TCGA-VS-A8Q9-01A	0.289391	3.48633	1.66445	Tumor	CESC
TCGA-Q1-A5R2-01A	4.00408	2.21158	0.504208	Tumor	CESC
TCGA-VS-A8Q8-01A	1.24596	2.12259	0.60544	Tumor	CESC
TCGA-C5-A1BJ-01A	2.9295	2.87465	0.694243	Tumor	CESC
TCGA-Q1-A6DV-01A	0.475748	1.67004	1.45263	Tumor	CESC
TCGA-EK-A3GK-01A	2.06041	0.746626	0.383766	Tumor	CESC
TCGA-IR-A3LF-01A	4.56248	2.62645	2.07569	Tumor	CESC
TCGA-C5-A1M7-01A	2.00343	1.96344	0.757052	Tumor	CESC
TCGA-EK-A2PL-01A	1.46392	2.58266	0.761969	Tumor	CESC
TCGA-LP-A4AU-01A	1.21541	3.60103	0.856195	Tumor	CESC
TCGA-ZJ-AAXJ-01A	2.7116	2.81078	0.302843	Tumor	CESC
TCGA-VS-A94Z-01A	1.19542	1.92852	0.75994	Tumor	CESC
TCGA-EK-A2GZ-01A	1.99138	3.69944	0.191137	Tumor	CESC
TCGA-JW-A852-01A	0.737818	3.4099	0.515108	Tumor	CESC
TCGA-VS-A9V5-01A	2.94625	2.4272	1.4181	Tumor	CESC
TCGA-ZJ-AAXB-01A	1.53288	2.26134	0.400364	Tumor	CESC
TCGA-EK-A2R9-01A	2.84028	3.62786	0.625343	Tumor	CESC
TCGA-C5-A3HE-01A	1.27908	3.91244	1.1034	Tumor	CESC
TCGA-ZJ-A8QR-01A	0.264609	2.57798	1.26403	Tumor	CESC
TCGA-EK-A2RC-01A	2.47914	2.07332	0.193132	Tumor	CESC
TCGA-C5-A1ML-01A	5.93838	4.42674	1.04539	Tumor	CESC
TCGA-FU-A5XV-01A	2.63453	1.19855	0.524184	Tumor	CESC
TCGA-EA-A43B-01A	0.453959	4.1258	1.88649	Tumor	CESC
TCGA-MA-AA42-01A	1.37083	2.13589	0.0505432	Tumor	CESC
TCGA-VS-A9UJ-01A	1.38637	2.43933	1.03613	Tumor	CESC
TCGA-VS-A9V1-01A	0.821464	2.45534	0.646851	Tumor	CESC
TCGA-JW-AAVH-01A	4.34793	1.45127	0.865457	Tumor	CESC
TCGA-VS-A8EJ-01A	3.12696	2.39406	1.40772	Tumor	CESC
TCGA-Q1-A73O-01A	1.49597	1.7575	0.475802	Tumor	CESC
TCGA-FU-A2QG-01A	1.35321	1.05801	0.793976	Tumor	CESC
TCGA-DS-A1O9-01A	2.89113	2.08132	0.154688	Tumor	CESC
TCGA-VS-A8QA-01A	0.986901	1.34034	0.467653	Tumor	CESC
TCGA-C5-A1MH-01A	4.54998	3.44418	0.71103	Tumor	CESC
TCGA-XS-A8TJ-01A	4.09755	2.81218	1.09805	Tumor	CESC
TCGA-C5-A1ME-01A	0.471931	4.08357	0.48639	Tumor	CESC
TCGA-C5-A2LZ-01A	3.83419	1.69377	0.880587	Tumor	CESC
TCGA-HM-A3JJ-11A	0.426758	5.85469	1.06242	Normal	CESC
TCGA-GH-A9DA-01A	0.855745	1.20119	0.566098	Tumor	CESC
TCGA-VS-A8QH-01A	0.741518	2.57771	1.23558	Tumor	CESC
TCGA-VS-A9U6-01A	3.2452	3.04786	0.490201	Tumor	CESC
TCGA-C5-A8YQ-01A	0.277007	4.14698	0.699414	Tumor	CESC
TCGA-DS-A1OA-01A	2.48683	1.94333	0.705445	Tumor	CESC
TCGA-HG-A2PA-01A	1.91158	2.25332	0.662613	Tumor	CESC
TCGA-EA-A3QD-01A	4.10049	2.96259	1.1012	Tumor	CESC
TCGA-C5-A7UC-01A	1.20591	1.66034	0.601204	Tumor	CESC
TCGA-MA-AA43-01A	2.07035	2.90923	0.81115	Tumor	CESC
TCGA-Q1-A73R-01A	0.619496	2.0674	1.22894	Tumor	CESC
TCGA-PN-A8MA-01A	5.07867	3.10296	1.44958	Tumor	CESC
TCGA-C5-A2LV-01A	0.536298	2.00073	0.250566	Tumor	CESC
TCGA-VS-A9UQ-01A	1.3194	1.96479	0.892392	Tumor	CESC
TCGA-MY-A5BF-01A	1.24366	1.69812	0.258978	Tumor	CESC
TCGA-JX-A3Q8-01A	0.837871	2.82087	0.645155	Tumor	CESC
TCGA-VS-A9UM-01A	3.34148	2.28315	0.582589	Tumor	CESC
TCGA-VS-A8EH-01A	3.90461	4.04598	0.74154	Tumor	CESC
TCGA-LP-A4AW-01A	3.58894	5.06708	0.91428	Tumor	CESC
TCGA-C5-A1MJ-01A	2.84923	3.58397	1.4002	Tumor	CESC
TCGA-UC-A7PD-01A	0.711697	3.04234	0.961874	Tumor	CESC
TCGA-EK-A2RK-01A	0.698998	2.12979	0.332051	Tumor	CESC
TCGA-Q1-A5R1-01A	1.9802	2.15862	1.04243	Tumor	CESC
TCGA-VS-A9U5-01A	5.00294	2.81884	1.3841	Tumor	CESC
TCGA-EA-A3QE-01A	1.84951	1.94337	0.487525	Tumor	CESC
TCGA-EK-A3GM-01A	0.726888	1.24793	0.894071	Tumor	CESC
TCGA-EA-A3HT-01A	3.24503	1.73505	0.333696	Tumor	CESC
TCGA-IR-A3L7-01A	4.15803	2.10663	0.844127	Tumor	CESC
TCGA-C5-A2LX-01A	3.43481	2.30023	0.703494	Tumor	CESC
TCGA-MU-A51Y-01A	1.858	3.05753	0.404556	Tumor	CESC
TCGA-JX-A5QV-01A	1.10658	1.21035	0.321614	Tumor	CESC
TCGA-FU-A3HY-01A	3.04758	2.76038	0.149849	Tumor	CESC
TCGA-MU-A8JM-01A	1.25876	1.07629	0.369642	Tumor	CESC
TCGA-RA-A741-01A	1.02321	2.6066	0.639208	Tumor	CESC
TCGA-C5-A1BF-01B	2.32206	3.34657	0.487413	Tumor	CESC
TCGA-C5-A3HL-01A	2.3124	1.40081	0.401273	Tumor	CESC
TCGA-EK-A2RN-01A	2.37901	1.35521	0.2183	Tumor	CESC
TCGA-C5-A901-01A	0.495554	1.66921	0.211397	Tumor	CESC
TCGA-VS-A9UI-01A	2.76859	1.60509	0.646003	Tumor	CESC
TCGA-VS-A9UY-01A	1.02858	1.61088	1.21583	Tumor	CESC
TCGA-C5-A1MF-01A	0.467502	4.89447	0.030756	Tumor	CESC
TCGA-VS-A9UL-01A	0.590496	1.93941	1.5032	Tumor	CESC
TCGA-ZJ-AAXN-01A	1.36776	3.54204	0.70462	Tumor	CESC
TCGA-ZJ-A8QQ-01A	0.408305	3.2999	0.917904	Tumor	CESC
TCGA-C5-A8XI-01A	2.78217	1.44106	1.00276	Tumor	CESC
TCGA-C5-A8XJ-01A	2.69272	4.32712	0.870728	Tumor	CESC
TCGA-EA-A5ZF-01A	1.91603	2.3025	0.832204	Tumor	CESC
[truncated: 9,059 more rows]
