# Supplementary material for: A Pan-Cancer Study of Epidermal Growth Factor-Like Domains 6/7/8 as Therapeutic Targets in Cancer
Source: Front Genet. 2020 Dec 17;11:598743. doi: 10.3389/fgene.2020.598743 (PMC7773905; doi:10.3389/fgene.2020.598743)
Supplement: Supplementary file 1 [file Data_Sheet_1.zip › Supplementary Table 2.xlsx]

## Sheet: Sheet1
Supplementary table 2 The anaylsis results of the univariate Cox proportional hazard regression models
	EGFL6				EGFL7				EGFL8
cancer	HR	HR.95L	HR.95H	pvalue	HR	HR.95L	HR.95H	pvalue	HR	HR.95L	HR.95H	pvalue
ACC	2.86699	1.43093	5.74424	0.00297251	1.25088	0.83167	1.88139	0.282429	2.0143	0.746741	5.4335	0.16662
BLCA	0.77075	0.653362	0.909229	0.00201025	1.08488	0.938903	1.25355	0.269195	0.757296	0.544595	1.05307	0.0984195
BRCA	1.01551	0.849877	1.21343	0.865442	1.06331	0.918907	1.23041	0.409754	0.7429	0.455248	1.21231	0.234269
CESC	0.893933	0.729911	1.09481	0.278314	1.04845	0.814216	1.35008	0.713787	1.03646	0.543828	1.97536	0.913331
CHOL	0.533091	0.123814	2.29526	0.398371	1.31571	0.815941	2.12158	0.260366	1.58368	0.579906	4.32492	0.369753
COAD	0.855735	0.623635	1.17422	0.334496	1.51921	1.19984	1.92359	0.000514714	2.35735	1.35165	4.11137	0.0025132
DLBC	1.27788	0.670128	2.4368	0.456559	0.516625	0.195794	1.36318	0.182167	0.210102	0.00205947	21.434	0.508523
ESCA	1.10963	0.863002	1.42674	0.41729	0.931947	0.682139	1.27324	0.657994	1.15303	0.420681	3.16031	0.781934
GBM	1.41437	0.947591	2.11108	0.0897856	1.07714	0.833569	1.39189	0.569931	0.899623	0.638364	1.26781	0.545629
HNSC	0.848113	0.73938	0.972836	0.0186038	1.11009	0.965818	1.27592	0.141471	0.543895	0.294879	1.0032	0.0512065
KICH	0.865807	0.2619	2.86225	0.813283	0.35589	0.135962	0.931569	0.0353481	0.390942	0.00219217	69.7186	0.722504
KIRC	1.16738	1.00068	1.36186	0.049003	0.989944	0.85414	1.14734	0.893209	1.57784	1.23811	2.01079	0.000227406
KIRP	1.3421	0.901785	1.99742	0.146952	1.37311	1.07663	1.75125	0.0106228	0.793734	0.520541	1.21031	0.283178
LAML	2.15335	0.183902	25.214	0.541185	1.07945	0.931312	1.25115	0.310055	0.756546	0.461092	1.24132	0.269459
LGG	1.55286	0.89611	2.69093	0.116667	0.8306	0.652273	1.05768	0.132277	0.891334	0.630411	1.26025	0.515055
LIHC	1.73292	1.06441	2.82129	0.0270372	0.980171	0.835052	1.15051	0.806467	0.988168	0.528766	1.84671	0.97024
LUAD	0.981041	0.828882	1.16113	0.823853	0.958036	0.838879	1.09412	0.526989	1.27048	0.795011	2.03032	0.316884
LUSC	0.943823	0.823045	1.08232	0.407906	1.10846	0.950321	1.29291	0.189808	1.00866	0.691516	1.47126	0.96428
MESO	1.12593	0.941112	1.34705	0.194789	1.47085	1.14454	1.89019	0.00257082	0.670067	0.348989	1.28654	0.228997
OV	0.884045	0.791087	0.987927	0.0296874	1.0622	0.915183	1.23283	0.427274	0.813144	0.583679	1.13282	0.221422
PAAD	1.34389	1.02544	1.76124	0.0321892	0.658821	0.529178	0.820225	0.00018956	0.44686	0.241301	0.827528	0.0104036
PCPG	0.833318	0.0792093	8.76688	0.879296	0.822589	0.454949	1.48732	0.518093	0.36837	0.0320262	4.23704	0.422922
PRAD	0.981682	0.0475374	20.2724	0.990451	0.544791	0.266471	1.11381	0.0960012	4.77209	0.967201	23.5451	0.0549826
READ	0.626741	0.342967	1.14531	0.12879	1.40348	0.933504	2.11007	0.103266	0.456254	0.133093	1.56408	0.211896
SARC	1.05004	0.93221	1.18276	0.421375	0.929264	0.796798	1.08375	0.349808	1.11888	0.75432	1.65962	0.576576
SKCM	0.839156	0.672143	1.04767	0.121456	1.09719	0.96556	1.24676	0.154893	1.00903	0.814589	1.24989	0.934396
STAD	1.07143	0.882722	1.30047	0.485198	1.07635	0.903951	1.28163	0.40873	0.870277	0.451025	1.67925	0.678643
TGCT	1.49311	0.873012	2.55366	0.143197	0.882165	0.181264	4.29328	0.876594	0.187126	0.00473273	7.39871	0.371706
THCA	2.047	1.00638	4.16361	0.0479817	1.19153	0.681686	2.08269	0.538521	2.44321	0.496491	12.0229	0.271878
THYM	0.524869	0.209006	1.31808	0.170033	1.19694	0.520664	2.75164	0.672092	0.095177	0.0161076	0.562382	0.00945914
UCEC	1.234	1.08203	1.40731	0.00171459	1.13218	0.958613	1.33717	0.143703	1.00398	0.550076	1.83242	0.989681
UCS	0.981242	0.81343	1.18367	0.843135	1.20732	0.851944	1.71095	0.289521	0.699068	0.280054	1.74501	0.443045
UVM	0.953129	0.403986	2.24873	0.912716	1.60561	0.724855	3.55657	0.243235	0.606987	0.335399	1.09849	0.0990294
