# Supplementary material for: A Pan-Cancer Study of Epidermal Growth Factor-Like Domains 6/7/8 as Therapeutic Targets in Cancer
Source: Front Genet. 2020 Dec 17;11:598743. doi: 10.3389/fgene.2020.598743 (PMC7773905; doi:10.3389/fgene.2020.598743)
Supplement: Supplementary file 1 [file Data_Sheet_1.zip › Supplementary Table 3.xlsx]

## Sheet: Sheet1
Supplementary table 3 The correlation between EGFL6/7/8 expression levels in NCI-60 cell lines
Gene	Drug	cor	pvalue
EGFL7	Raltitrexed	0.487963	7.65832e-05
EGFL7	Gemcitabine	0.434756	0.000518284
EGFL6	Epothilone B	-0.42803	0.000645977
EGFL8	Cladribine	0.425807	0.000694066
EGFL8	Vorinostat	0.419181	0.000857232
EGFL8	Fludarabine	0.393056	0.00189236
EGFL7	Cytarabine	0.391743	0.00196593
EGFL7	5-fluoro deoxy uridine 10mer	0.390395	0.00204416
EGFL7	tfdu	0.37786	0.00291534
EGFL7	LMP-400	0.371572	0.00346587
EGFL6	Clofarabine	-0.3697	0.00364669
EGFL7	Cladribine	0.367199	0.0039013
EGFL7	Karenitecin	0.358683	0.0048898
EGFL7	Bleomycin	0.34631	0.00671801
EGFL7	Triethylenemelamine	0.343035	0.00729235
EGFL7	Mitomycin	0.340839	0.00770105
EGFL7	Irinotecan	0.333905	0.0091257
EGFL8	Nelarabine	0.331869	0.00958539
EGFL7	LMP776	0.327497	0.0106408
EGFL7	Entinostat	0.327376	0.0106714
EGFL7	Vorinostat	0.327332	0.0106824
EGFL7	7-Ethyl-10-hydroxycamptothecin	0.324246	0.0114894
EGFL8	Paclitaxel	-0.324022	0.0115498
EGFL7	Thiotepa	0.313932	0.0145797
EGFL7	Topotecan	0.310418	0.0157844
EGFL8	Cyclophosphamide	0.309442	0.0161337
EGFL8	O-6-Benzylguanine	-0.307564	0.0168244
EGFL8	Gemcitabine	0.307345	0.0169064
EGFL7	7-Tert-butyldimethylsilyl-10-hydroxycamptothecin	0.307044	0.0170201
EGFL8	Cytarabine	0.306073	0.0173907
EGFL7	Pipobroman	0.30606	0.0173958
EGFL7	Elliptinium Acetate	0.305861	0.0174725
EGFL7	Etoposide	0.301406	0.0192693
EGFL8	Carfilzomib	-0.299264	0.0201879
EGFL7	Clofarabine	0.297288	0.0210681
EGFL6	Acetalax	0.295141	0.0220607
EGFL8	Vemurafenib	0.295062	0.0220981
EGFL8	Vinorelbine	-0.291143	0.0240156
EGFL8	Clofarabine	0.284499	0.0275869
EGFL7	Uracil mustard	0.283599	0.0281037
EGFL8	Hypothemycin	0.282335	0.0288428
EGFL6	Alectinib	0.281865	0.0291217
EGFL6	Asparaginase	-0.277564	0.0317807
EGFL7	Temsirolimus	0.276973	0.0321614
EGFL6	bisacodyl, active ingredient of viraplex	0.276054	0.0327609
EGFL7	Floxuridine	0.274002	0.0341332
EGFL8	Depsipeptide	-0.26975	0.0371301
EGFL6	Cladribine	-0.266539	0.0395347
EGFL6	3-Bromopyruvate (acid)	0.266509	0.0395578
EGFL7	Carfilzomib	-0.266044	0.0399171
EGFL7	Valrubicin	0.264751	0.0409293
EGFL6	Carfilzomib	0.264319	0.0412721
EGFL8	AP-26113	-0.261721	0.043384
EGFL7	Epirubicin	0.260511	0.0443978
EGFL7	Chlorambucil	0.25901	0.045682
EGFL7	Cisplatin	0.258921	0.0457587
EGFL7	Seliciclib	0.257264	0.0472135
EGFL8	Dexamethasone Decadron	0.257025	0.047427
EGFL7	Idarubicin	0.25615	0.0482136
EGFL7	Fluphenazine	0.256071	0.0482851
